# Supplementary material for: In silico analysis of local RNA secondary structure in influenza virus A, B and C finds evidence of widespread ordered stability but little evidence of significant covariation
Source: Sci Rep. 2022 Jan 10;12:310. doi: 10.1038/s41598-021-03767-x (PMC8748542; doi:10.1038/s41598-021-03767-x)
Supplement: Supplementary file 1 — Supplementary Information. [file 41598_2021_3767_MOESM1_ESM.zip]

Archive with 6 entries (5 files):
- Supplemental Files/
- Supplemental Files/README.docx
- Supplemental Files/Supplemental File 1.zip
- Supplemental Files/Supplemental File 2.xlsx
- Supplemental Files/Supplemental File 3.zip
- Supplemental Files/Supplemental File 4.xlsx
