# Supplementary material for: In silico analysis of local RNA secondary structure in influenza virus A, B and C finds evidence of widespread ordered stability but little evidence of significant covariation
Source: Sci Rep. 2022 Jan 10;12:310. doi: 10.1038/s41598-021-03767-x (PMC8748542; doi:10.1038/s41598-021-03767-x)
Supplement: Supplementary file 1 — Supplementary Information. [file 41598_2021_3767_MOESM1_ESM.zip › Supplemental Files/Supplemental File 2.xlsx]

## Sheet: Overview
type	+/-	AN	segment	length	z-score	stdev	# motifs
IAV	+	NC_002023.1	1	2341	-0.395554	0.97515	2
IAV	-	NC_002023.1	1	2341	-0.44419	1.05674	5
IAV	+	NC_002021.1	2	2341	-0.631481	1.20259	8
IAV	-	NC_002021.1	2	2341	-0.627916	1.10199	7
IAV	+	NC_002022.1	3	2233	-0.406727	1.05206	5
IAV	-	NC_002022.1	3	2233	-0.263666	1.13341	5
IAV	+	NC_002017.1	4	1778	-0.0660458	0.837292	6
IAV	-	NC_002017.1	4	1778	-0.422839	0.995782	3
IAV	+	NC_002019.1	5	1565	-0.475311	1.05186	7
IAV	-	NC_002019.1	5	1565	-0.62462	1.18909	4
IAV	+	NC_002018.1	6	1413	-0.329003	1.18213	2
IAV	-	NC_002018.1	6	1413	-0.401167	1.13	5
IAV	+	NC_002016.1	7	1027	-1.19415	1.23337	5
IAV	-	NC_002016.1	7	1027	-0.690771	1.23062	5
IAV	+	NC_002020.1	8	890	-1.21069	1.42115	6
IAV	-	NC_002020.1	8	890	-1.23816	1.22335	6
IBV	+	NC_002204.1	1	2368	-0.421387	1.19901	8
IBV	-	NC_002204.1	1	2368	-0.686323	1.15276	6
IBV	+	NC_002205.1	2	2313	-0.534348	1.03023	2
IBV	-	NC_002205.1	2	2313	-0.711559	1.09604	6
IBV	+	NC_002206.1	3	2204	-0.539952	0.963647	1
IBV	-	NC_002206.1	3	2204	-0.639218	1.06569	5
IBV	+	NC_002207.1	4	1882	-0.766211	1.04569	2
IBV	-	NC_002207.1	4	1882	-0.347998	1.0432	2
IBV	+	NC_002208.1	5	1841	-0.848269	1.082	4
IBV	-	NC_002208.1	5	1841	-0.664315	0.909384	2
IBV	+	NC_002209.1	6	1557	-0.155556	1.12534	2
IBV	-	NC_002209.1	6	1557	-0.567879	1.06305	4
IBV	+	NC_002210.1	7	1191	-0.830868	1.05141	3
IBV	-	NC_002210.1	7	1191	-0.576287	1.0224	1
IBV	+	NC_002211.1	8	1096	-0.434186	1.10921	1
IBV	-	NC_002211.1	8	1096	-0.464278	1.1621	2
ICV	+	NC_006308.2	1	2363	-0.334037	1.0199	2
ICV	-	NC_006308.2	1	2363	-0.392549	0.970364	2
ICV	+	NC_006307.2	2	2365	-0.392549	0.970364	5
ICV	-	NC_006307.2	2	2365	-0.63988	0.940348	2
ICV	+	NC_006309.2	3	2183	-0.77094	1.17641	12
ICV	-	NC_006309.2	3	2183	-0.602146	1.0679	4
ICV	+	NC_006310.2	4	2073	-0.952743	1.02586	6	(<-1 z-score motifs)
ICV	-	NC_006310.2	4	2073	-0.911581	0.997176	5
ICV	+	NC_006311.1	5	1807	-0.771943	1.20808	7
ICV	-	NC_006311.1	5	1807	-0.562085	1.32282	3
ICV	+	NC_006312.2	6	1180	-0.551056	1.34348	4
ICV	-	NC_006312.2	6	1180	-0.660754	1.20288	3
ICV	+	NC_006306.2	7	935	-0.777806	0.93478	1
ICV	-	NC_006306.2	7	935	-0.691299	1.00522	3
type	+/-	AN	segment	length	data type	author
IAV	+	MT331022.1	2	2316	published structures
IAV	+	AF389121.1	7	1024	published structures
IAV	+	CY121113.1	8	865	published structures

## Sheet: Motifs
type	+/-	segment	motif	first nt	last nt	sequence	dbn	bold = no global refold
IAV	+	1	1	1695	1779	CUGGGAAACUGUUAAAAUUCAGUGGUCCCAGAACCCUACAAUGCUAUACAAUAAAAUGGAAUUUGAACCAUUUCAGUCUUUAGUA	((((((.((((........))))..))))))..........(((((.......((((((........)))))).......)))))
IAV	+	1	2	2038	2150	GAUGCUGGCACUUUAACCGAAGACCCAGAUGAAGGCACAGCUGGAGUGGAGUCCGCUGUUCUGAGGGGAUUCCUCAUUCUGGGCAAAGAAGACAGGAGAUAUGGGCCAGCAUU	(((((((((.((((....))))((((((.((......)).)))).))(((((((.((......)).)))))))((.(((((...........))))))).....)))))))))
IAV	+	2	1	435	455	GCCUGCUGCAACAGCAUUGGC	((((((((...)))))..)))
IAV	+	2	2	457	505	AACACAAUAGAAGUGUUCAGAUCAAAUGGCCUCACGGCCAAUGAGUCUG	(((((.......)))))(((((((..(((((....))))).))).))))
IAV	+	2	3	518	533	ACUUCCUUAAGGAUGU	((.(((....))).))
IAV	+	2	4	775	875	UUUGUAUACUUUGUUGAGACACUGGCAAGGAGUAUAUGUGAGAAACUUGAACAAUCAGGGUUGCCAGUUGGAGGCAAUGAGAAGAAAGCAAAGUUGGCAAA	.((((..((((((((......((.(((.........))).))...(((((....)))))((((((.......))))))........))))))))..)))).
IAV	+	2	5	1030	1121	GUUCUAAGUAUUGCUCCAAUAAUGUUCUCAAACAAAAUGGCGAGACUGGGAAAAGGGUAUAUGUUUGAGAGCAAGAGUAUGAAACUUAGAAC	(((((((((..(((((......((((((((((((..(((......((......))..))).)))))))))))).)))))....)))))))))
IAV	+	2	6	1362	1462	UUUUGCUCUGAUUGUGAAUGCACCCAAUCAUGAAGGGAUUCAAGCCGGAGUCGACAGGUUUUAUCGAACCUGUAAGCUACAUGGAAUCAAUAUGAGCAAGA	((((((((..(((((((((...(((.........))))))))..(((.(((..((((((((....))))))))..)))...)))...))))..))))))))
IAV	+	2	7	1954	2044	GUGAUGAUGCCAGCACAUGGUCCAGCCAAAAACAUGGAGUAUGAUGCUGUUGCAACAACACACUCCUGGAUCCCCAAAAGAAAUCGAUCCA	(((.((.((((((((((((.((((..........)))).)))).)))))..))).)).))).....((((((.............))))))
IAV	+	2	8	2218	2321	UCUGGAAGGAUAAAGAAAGAAGAGUUCACUGAGAUCAUGAAGAUCUGUUCCACCAUUGAAGAGCUCAGACGGCAAAAAUAGUGAAUUUAGCUUGUCCUUCAUGA	((..((((((((.....((..(((((((((((((((.....)))))................(((.....))).....))))))))))..))))))))))..))
IAV	+	3	1	852	961	UUCUCAGCGGUCCAAAUUCCUGCUGAUGGAUGCCUUAAAAUUAAGCAUUGAGGACCCAAGUCAUGAAGGAGAGGGAAUACCGCUAUAUGAUGCAAUCAAAUGCAUGAGAA	.((((((((((((...(((((..((((.....((((((.........))))))......))))...)))))..)))...))))).....(((((......))))))))).
IAV	+	3	2	1226	1274	GGUCGCUUGCAAGUUGGAUUCAGAAUGAGUUCAACAAGGCAUGCGAACU	((((((.(((..((((((((((...))))))))))...))).))).)))
IAV	+	3	3	1282	1301	UCAAGCUGGAUAGAGCUUGA	(((((((......)))))))
IAV	+	3	4	1305	1329	GAUUGGAGAAGAUGUGGCUCCAAUU	((((((((.........))))))))
IAV	+	3	5	1848	1929	CAAAGAGUUCUUUGAGAACAAAUCAGAAACAUGGCCCAUUGGAGAGUCUCCCAAAGGAGUGGAGGAAAGUUCCAUUGGGAAG	......(((.(((((.......))))))))....((((.(((((..(((((.........)))))....))))).))))...
IAV	+	4	1	2	64	GCAAAAGCAGGGGAAAAUAAAAACAACCAAAAUGAAGGCAAACCUACUGGUCCUGUUAUGUGC	(((...(((((...............((........))...(((....))))))))....)))
IAV	+	4	2	530	619	AUGGCUGACGGAGAAGGAGGGCUCAUACCCAAAGCUGAAAAAUUCUUAUGUGAACAAGAAAGGGAAAGAAGUCCUUGUACUGUGGGGUAU	(((.((.((((.....((((((((...(((....((.....((......)).....))...)))...)).))))))...)))).)).)))
IAV	+	4	3	1043	1115	CAUUCCGUCCAUUCAAUCCAGAGGUCUAUUUGGAGCCAUUGCCGGUUUUAUUGAAGGGGGAUGGACUGGAAUG	((((((((((((((..((((((......))))))(((......)))............)))))))).))))))
IAV	+	4	4	1623	1648	CUGGCGAUCUACUCAACUGUCGCCAG	((((((((..........))))))))
IAV	+	4	5	1656	1682	GUGCUUUUGGUCUCCCUGGGGGCAAU	.(((((((((.....)))))))))..
IAV	+	4	6	1684	1771	GUUUCUGGAUGUGUUCUAAUGGAUCUUUGCAGUGCAGAAUAUGCAUCUGAGAUUAGAAUUUCAGAAAUAUGAGGAAAAACACCCUUGU	(((((((((...((((((((.........(((((((.....)))).)))..)))))))))))))))))((((((........))))))
IAV	+	5	1	9	115	CAGGGUAGAUAAUCACUCACUGAGUGACAUCAAAAUCAUGGCGUCCCAAGGCACCAAACGGUCUUACGAACAGAUGGAGACUGAUGGAGAACGCCAGAAUGCCACUG	((((((((((..((((((...)))))).)))....((.((((((((((..........(((((((...........))))))).))).)).))))))).)))).)))
IAV	+	5	2	843	957	GAGAGGGUCGGUUGCUCACAAGUCCUGCCUGCCUGCCUGUGUGUAUGGACCUGCCGUAGCCAGUGGGUACGACUUUGAAAGAGAGGGAUACUCUCUAGUCGGAAUAGACCCUUUC	((((((((((((.(((....)))...)))(((((((.((.((.(((((.....))))))))))))))))(((((.....((((((.....))))))))))).....)))))))))
IAV	+	5	3	1029	1142	GGUGUGGAUGGCAUGCCAUUCUGCCGCAUUUGAAGAUCUAAGAGUAUUGAGCUUCAUCAAAGGGACGAAGGUGGUCCCAAGAGGGAAGCUUUCCACUAGAGGAGUUCAAAUUGC	((((.((((((....))))))))))(((((((((..(((...(((...(((((((......(((((.......)))))......)))))))...)))...))).)))))).)))
IAV	+	5	4	1145	1159	CCAAUGAAAAUAUGG	((...........))
IAV	+	5	5	1278	1370	GUUCUCAGUACAGAGAAAUCUCCCUUUUGACAGAACAACCGUUAUGGCAGCAUUCACUGGGAAUACAGAGGGGAGAACAUCUGACAUGAGGAC	(((((((((.((((....(((((((((((.........((((.(((....)))..)).)).....)))))))))))...)))))).)))))))
IAV	+	5	6	1440	1464	GCUCUCGGACGAAAAGGCAGCGAGC	((((.................))))
IAV	+	5	7	1469	1535	UCGUGCCUUCCUUUGACAUGAGUAAUGAAGGAUCUUAUUUCUUCGGAGACAAUGCAGAGGAGUACGA	((((((..(((((((.(((..((..(((((((......)))))))...)).))))))))))))))))
IAV	+	6	1	493	567	GAUUUGAAUCGGUUGCUUGGUCAGCAAGUGCAUGUCAUGAUGGCAUGGGCUGGCUAACAAUCGGAAUUUCAGGUC	(((((((((((((((.(((((((((..((((((......)).))))..))))))))))))))))...))))))))
IAV	+	6	2	578	587	AGCAGUGGCU	(.(....).)
IAV	+	7	1	134	213	ACCGAUCUUGAGGUUCUCAUGGAAUGGCUAAAGACAAGACCAAUCCUGUCACCUCUGACUAAGGGGAUUUUAGGAUUUGU	((.(((((((((((((((..(((.(((((.......)).))).))).((((....))))...))))))))))))))).))
IAV	+	7	2	216	243	UCACGCUCACCGUGCCCAGUGAGCGAGG	...(((((((........)))))))...
IAV	+	7	3	247	323	GCAGCGUAGACGCUUUGUCCAAAAUGCCCUUAAUGGGAACGGGGAUCCAAAUAACAUGGACAAAGCAGUUAAACUGU	((((....(((((((((((((.....(((.....)))...((....))........)))))))))).)))...))))
IAV	+	7	4	637	722	GGUUGCUAGUCAGGCUAGGCAAAUGGUGCAAGCGAUGAGAACCAUUGGGACUCAUCCUAGCUCCAGUGCUGGUCUGAAAAAUGAUC	((((.....(((((((((.((..(((.((.((.((((((..((...))..)))))))).)).))).))))))))))).....))))
IAV	+	7	5	967	994	AUGCUGACGAUGGUCAUUUUGUCAGCAU	((((((((((........))))))))))
IAV	+	8	1	95	181	AGACCAAGAACUAGGUGAUGCCCCAUUCCUUGAUCGGCUUCGCCGAGAUCAGAAAUCCCUAAGAGGAAGGGGCAGCACUCUUGGUCU	(((((((((.....(((.((((((.((((((..(((((...)))))................)))))))))))).))))))))))))
IAV	+	8	2	183	188	GACAUC	(....)
IAV	+	8	3	196	222	CCACACGUGCUGGAAAGCAGAUAGUGG	((((...((((....))))....))))
IAV	+	8	4	558	585	GUUGGAGUCCUCAUCGGAGGACUUGAAU	(((.((((((((....)))))))).)))
IAV	+	8	5	603	630	CGAGUCUCUGAAACUCUACAGAGAUUCG	((((((((((........))))))))))
IAV	+	8	6	632	639	UUGGAGAA	(......)
IAV	-	1	1	193	303	AUGCUGGCCCAUAUCUCCUGUCUUCUUUGCCCAGAAUGAGGAAUCCCCUCAGAACAGCGGACUCCACUCCAGCUGUGCCUUCAUCUGGGUCUUCGGUUAAAGUGCCAGCAU	((((((((........((..........(((((((.(((((.....)))))..((((((((......))).))))).......)))))))....)).......))))))))
IAV	-	1	2	533	614	CCCACUGUAUUGGCCUCUAAUGGCCUUAGGUACUAAAGACUGAAAUGGUUCAAAUUCCAUUUUAUUGUAUAGCAUUGUAGGG	(((((.(((((((((......))))...))))).......((((((((........))))))))............)).)))
IAV	-	1	3	1301	1368	GACUGAUGAUCCGCUUGUUCUCUUAAAUGUGAAUCCACCAAAACUGAAGGAUGAGCUAAUUCUCAGUC	((((((.(((..((((((((((......(((....))).......).)))))))))..))).))))))
IAV	-	1	4	1412	1470	GUUCUGCUUAAGGAUGUCUACCAUCCUAAUUCCACCAAUCUGUGUGCUGUGGCACAUCU	..........((((((.....))))))..............((((((....))))))..
IAV	-	1	5	1789	1871	UCCUGGCUCCCACUUCGUUAGGGAAAACAACUUCCAUGAUUACAUCCUGUGCCUCCUUGGCACUGAGAUCUGCAUGACCAGGA	((((((.((((.........))))..........((((......((..(((((.....))))).))......)))).))))))
IAV	-	2	1	304	320	GAUUUCUUUUGGGGAUC	(((((((...)))))))
IAV	-	2	2	1221	1312	GUUCUAAGUUUCAUACUCUUGCUCUCAAACAUAUACCCUUUUCCCAGUCUCGCCAUUUUGUUUGAGAACAUUAUUGGAGCAAUACUUAGAAC	(((((((((......((((((.(((((((((...........................))))))))).)).....))))....)))))))))
IAV	-	2	3	1357	1449	UGGCCAAAAACAUCCGAGGAUUCUGAUUUUCGUUCCAUUUGGUGUUAUCUCCAGUGAUGGUCAAAGAAAGUUCGGUGUCCUGAGAAUUGGUCA	(((((((.....((..(((((.(((((((((...((((((((........)))..))))).....))))).)))).)))))..)).)))))))
IAV	-	2	4	1795	1830	UCAUUGACUCCAUUACAUCCUUAAGGAAGUCUAUGA	((((.((((((.(((......))))).)))).))))
IAV	-	2	5	1837	1868	CAGACUCAUUGGCCGUGAGGCCAUUUGAUCUG	((((.(((.(((((....)))))..)))))))
IAV	-	2	6	1869	1885	AACACUUCUAUUGUGUU	(((((.......)))))
IAV	-	2	7	1886	1908	GGCCAAUGCUGUUGCAGCAGGCU	((((..(((((...)))))))))
IAV	-	3	1	451	478	GGAGGAGACAACGCCUCAUCUCCAUUCC	(((((.((.......)).))))).....
IAV	-	3	2	500	513	GGUUCCAUUUGUCC	(............)
IAV	-	3	3	527	551	CAUGGGCCUUGAAACCUGGCCUAUG	((((((((.........))))))))
IAV	-	3	4	933	952	UCAAGCUCUAUCCAGCUUGA	(((((((......)))))))
IAV	-	3	5	1276	1379	UCAUGCAUUUGAUUGCAUCAUAUAGCGGUAUUCCCUCUCCUUCAUGACUUGGGUCCUCAAUGCUUAAUUUUAAGGCAUCCAUCAGCAGGAAUUUGGACCGCUGA	..(((((......)))))....((((((...(((...((((.(.(((..((((((((.(((.....)))...))).))))))))).))))....))))))))).
IAV	-	4	1	13	124	GGUGUUUUUCCUCAUAUUUCUGAAAUUCUAAUCUCAGAUGCAUAUUCUGCACUGCAAAGAUCCAUUAGAACACAUCCAGAAACUGAUUGCCCCCAGGGAGACCAAAAGCACC	(((((((((.(((...((((((...((((((((((((.((((.....)))))))...))))....)))))......))))))(((........))).)))...)))))))))
IAV	-	4	2	363	455	GAUUCUUCACAUUUGAGUCAUGGAAAUCCAGAGUCCUUUCAUUUUCCAGUAGAACUAACAAUUCUGCAUUAUAUGUCCAAAUGUCCAGAAAUC	..((((..(((((((.(.((((((((....(((....)))..))))).((((((.......)))))).....))).))))))))..))))...
IAV	-	4	3	1595	1672	UCGAGCAGGUUAACAGAGUGUGUCACUGUCACAUUCUUCUCGAGCACUGUGUCAACAGUGUCGGUUGAAUUGUUCGCA	.(((((((.(((((((((((((.......))))))))...(((.((((((....)))))))))))))).)))))))..
IAV	-	5	1	435	501	UCCUCUAGUGGAAAGCUUCCCUCUUGGGACCACCUUCGUCCCUUUGAUGAAGCUCAAUACUCUUAGA	(((......))).((((((......(((((.......)))))......)))))).............
IAV	-	5	2	556	638	GGAUUCUCAUUUGGUCUGAUUAGGCUGUACACUUGGCUGUUUUGAAGCAGUCUGAAAGGGUCUAUUCCGACUAGAGAGUAUCC	((((.(((.(((((((.((.((((((.(......(((((((....)))))))....).)))))).)).)))))))))).))))
IAV	-	5	3	808	872	AUUGCUUUUUGUGCAGCAGUUUGAAAUUUCCCUUUGAGAAUGUUGCACAUUCUUUCAUAAGCAAU	(((((((..(((((((((.(((.(((......))).))).))))))))).........)))))))
IAV	-	5	4	1221	1232	UACUCUUCUGUA	(((......)))
IAV	-	6	1	273	298	ACAGAGAACUUACUAUCAGUCUCUGU	(((((((.((.......)))))))))
IAV	-	6	2	301	312	AUCCAUUAGGAU	((((....))))
IAV	-	6	3	934	990	GGGACGGAGCUUCACCGACAGGGCAGCUCAUUAAGGCCCUAUAAGGGCUUCUGUCCU	(((((((((((.(.((....))).)))))....(((((((...))))))).))))))
IAV	-	6	4	1001	1062	AUUUGAAUGCCUGUCAUUCAGUAAGGCACCUUGGGUCAGAAAAAAGGUCCUGCAUUCCAAGU	....(((((((((.....)))..(((.(((((...........)))))))))))))).....
IAV	-	7	1	16	129	GUUUUUUACUCCAGCUCUAUGCUGACAAAAUGACCAUCGUCAGCAUCCACAGCACUCUGCUGUUCCUUUCGAUAUUCUUCCCUCAUAGACUUUGGCACUCCUUCCGUAGAAGGC	..........((((.(((((((((((............))))))....((((((...)))))).......((......))....)))))..))))....(((((....))))).
IAV	-	7	2	153	259	GCGACGGUAAAUGCAUUUGAAAAAAAGACGAUCAAGAAUCCACAAUAUCAAGUGCAAGAUCCCAAUGAUAUUUGCGGCAAUAGCGAGAGGAUCACUUGAACCGUUGC	((((((((...(((((((((.........(((.....))).......))))))))).(((((........(((((.......))))).)))))......))))))))
IAV	-	7	3	719	767	UUGUCCAUGUUAUUUGGAUCCCCGUUCCCAUUAAGGGCAUUUUGGACAA	.((((((........((((.(((...........))).)))))))))).
IAV	-	7	4	768	779	AGCGUCUACGCU	((((....))))
IAV	-	7	5	788	809	CGCUCACUGGGCACGGUGAGCG	(((((((((....)))))))))
IAV	-	8	1	261	288	CGAAUCUCUGUAGAGUUUCAGAGACUCG	(((.((((((........)))))).)))
IAV	-	8	2	311	328	AGUCCUCCGAUGAGGACU	(((((((....)))))))
IAV	-	8	3	332	357	ACUGCAUUUUUGACAUCCUCAGCAGU	(((((................)))))
IAV	-	8	4	368	409	AGAGAAGGCAAUGGUGAAAUUUCGCCAACAAUUGCUCCCUCU	((((..(((((((((((....))))))....)))))..))))
IAV	-	8	5	432	515	UUAGAGUCUCCAGCCGGUCAAAAAUCACACUGAAGUUCGCUUUCAGUAUGAUGUUUUUAUCCAUGAUCGCCUGGUCCAUUCUGA	(((((((..((((.((((((...((((.(((((((.....))))))).))))...........)))))).))))...)))))))
IAV	-	8	6	710	796	AGACCAAGAGUGCUGCCCCUUCCUCUUAGGGAUUUCUGAUCUCGGCGAAGCCGAUCAAGGAAUGGGGCAUCACCUAGUUCUUGGUCU	((((((((((((.(((((((((((.(((((....)))))..(((((...)))))...))))).)))))).))).....)))))))))
IBV	+	1	1	243	285	GAAGACAAUGAACCGAGUGCCUAUGCACAAUUGGAUUGUGUUC	(((.(((((...((((((((....))))..))))))))).)))
IBV	+	1	2	291	339	GCUUUGGAUAGAAUGGAUGAAGAACAUCCAGGUCUGUUUCAAGCAGGGU	((((((((((((.((((((.....))))))..)))))).....))))))
IBV	+	1	3	347	359	UGCCAUGGAGGCA	((((.....))))
IBV	+	1	4	364	381	UGGUCACAACAGUGGACA	((..(((....)))..))
IBV	+	1	5	1064	1141	AGCUAGAUUGGGAAAAGGGUUCAUGAUAACAAGUAAAACAAAAAGACUAAAAGCUCAAAUACCUUGUCCCGAUCUGUU	.((.(((((((((..(((((...(((.....(((...........)))......)))...))))).))))))))))).
IBV	+	1	6	1151	1166	AUUAGAAAGAUAUAAU	((............))
IBV	+	1	7	1343	1352	GUCUUCGGAU	(((....)))
IBV	+	1	8	1357	1453	UUGCUCUGUUUGUUAAUGCAAAAGAUGAAGAGACAUGUAUGGAAGGAAUAAACGAUUUUUACCGAACAUGUAAGCUAUUGGGAAUAAACAUGAGCAA	.(((((((((((((....(((.((........((((((.(((.((((((.....)))))).))).))))))...)).)))..)))))))).))))).
IBV	+	2	1	193	227	GAUAUGGCAAAUCGAAUCCCCUUGGAAUACAAGGG	(((.((......)).)))((((((.....))))))
IBV	+	2	2	1890	1923	CAAUGGAGAGCCUUAUCAAUUUUUGAGGCUUAUG	.......((((((((........))))))))...
IBV	+	3	1	2044	2101	AUGUACUUUGGAGUAGAGGAAUGUAUUAGUAACAAUCCUUGGGUAAUACAGAGUGCAU	((((((((((.....(((((.(((.......))).)))))........))))))))))
IBV	+	4	1	37	147	AAGGCAAUAAUUGUACUACUCAUGGUAGUAACAUCCAAUGCAGAUCGAAUCUGCACUGGGAUAACAUCGUCAAACUCACCUCAUGUGGUUAAAACUGCCACUCAAGGGGAA	...........(((((((((...)))))).))).(((.(((((((...))))))).)))(((......))).............(((((.......)))))..........
IBV	+	4	2	838	886	CCUGGAAAAACAGGAACAAUUGUUUAUCAAAGAGGCAUUUUAUUGCCUC	((((......)))).................((((((......))))))
IBV	+	5	1	443	530	ACCAAAAGAAAAGGAAUGCCAGAGAUGUCAAAGAAGGGAAGGAAGAAAUAGACCACAACAAGACAGGAGGCACCUUUUAUAAGAUGGU	((((....((((((..((((.....((((......((...............)).......))))...))))))))))......))))
IBV	+	5	2	554	618	UCAGCCCUAUAAAAAUUACCUUUUUAAAAGAAGAGGUGAAAACAAUGUACAAGACCACCAUGGGG	...............((((((((((....))))))))))...............(((...)))..
IBV	+	5	3	843	930	GGCAGACAGAGGGCUACUGAGAGACAUCAAGGCCAAGACGGCCUAUGAAAAGAUUCUUCUGAAUCUGAAAAACAAGUGCUCUGCGCC	(((...(((((.(((..(((......)))(((((.....)))))......((((((....))))))........))).))))).)))
IBV	+	5	4	1132	1224	GCCAUGGCUCUUUAUAAUAUGGCAACACCUGUUUCCAUAUUAAGAAUGGGAGAUGACGCAAAAGAUAAAUCUCAACUAUUCUUCAUGUCGUGC	((.(((((......((((((((.(((....))).))))))))((((((((((((..............)))))..)))))))....)))))))
IBV	+	6	1	535	548	UGGGAAAAAUCCCA	(((((....)))))
IBV	+	6	2	551	629	UGUGGAAAACUCCAUUUUCCACAUGGCAGCUUGGAGCGGAUCCGCAUGCCAUGAUGGUAGAGAAUGGACAUAUAUCGGA	..........((((((((((((((((((((..(((.....))))).))))))).)))...))))))))...........
IBV	+	7	1	88	149	GCAGAACUAGCUGAAAAAUUACACUGUUGGUUCGGUGGGAAAGAAUUUGACCUAGAUUCUGC	((((((((((...(((.....(((((......)))))........)))...)))).))))))
IBV	+	7	2	462	518	GCUCUGUGCUUUAUGCGAGAAACAAGCAUCGCACUCGCAUAGAGCCCAUAGCAGAGC	(((((((((((((((((((..............)))))))))))).....)))))))
IBV	+	7	3	920	996	CAGAGAGGUGUCAAUUCUGAGACACAAUUACCAAAAGGAAAUCCAAGCCAAAGAAACAAUGAAGAAAAUACUCUCUG	((((((((((((........)))))...........((....))..........................)))))))
IBV	+	8	1	546	624	GGGGAAAUUCCGUUUGACAAUAAAAAGGGAUAUACGUAAUGUGUUGUCCUUGAGAGUGUUGGUGAACGGAACCUUCCUC	((((((.((((((((..(((((...((((((((((.....))).))))))).....)))))..))))))))..))))))
IBV	-	1	1	164	248	AGUCCAGUCGUGCAUCCAUUCUUAAUCUGUGGGCCAUAGCUUCAAGCAUGCUGUGCUGGCCUACUGGUUUCCUGUAUGACGCACU	(((...((((((((.........((((.((((((((((((.........))))...)))))))).))))...))))))))..)))
IBV	-	1	2	422	479	CUGCUUCUUUGAUACCCUCAAUAGACAAAUGUCCUACAAAGGGAUUUUGAGGAUGCAG	((((.(((((((..((((...(((((....)).)))...))))...))))))).))))
IBV	-	1	3	1542	1579	ACUUUGCUCUAGAUUUUCACAGAUAUUUUUAGCCAAGU	((((.(((..((((..........))))..))).))))
IBV	-	1	4	1746	1791	UAUAAGGAAACCCUUUCUGUUUUUAGCAGGCAAUUUUUUCUUUAUA	((((((((((.....((((((...))))))......))))))))))
IBV	-	1	5	1989	2003	GUCCACUGUUGUGAC	...(((....)))..
IBV	-	1	6	2024	2085	UCUGUGACCCUGCUUGAAACAGACCUGGAUGUUCUUCAUCCAUUCUAUCCAAAGCCUCCAGA	((((.((....((((.....(((..((((((.....)))))).))).....)))).))))))
IBV	-	2	1	1786	1808	UAUUCCUGCUUCUUUAGGGAAUA	(((((((.........)))))))
IBV	-	2	2	1819	1874	UAUUACAUUGCUCGCUUCAUCUGGGGGCAUUUCCUUGGUGAGCGGGUUUAGUAGUA	((((((...(((((((.((((.((((.....)))).)))))))))))...))))))
IBV	-	2	3	2057	2069	AUGUCUUCAGCAU	((((.....))))
IBV	-	2	4	2076	2114	UAAGUUGUAUUCCCUUGUAUUCCAAGGGGAUUCGAUUUG	(((((((.(((((((((.....))))))))).)))))))
IBV	-	2	5	2123	2142	CCCUUGGUCAGAGCUAAGGG	((((((((....))))))))
IBV	-	2	6	2151	2188	AACACAUGGCCCACUUCAUUCUUAAUGAAGGGUUCUUU	.......((.((.(((((((...))))))))).))...
IBV	-	3	1	812	839	AUGAAGUGUGAAAAAGUACAUACUUCAU	((((((((((........))))))))))
IBV	-	3	2	928	954	GGCCCUAUUUCUGGCAGAUCCAGGGCC	((((((...(((...)))...))))))
IBV	-	3	3	968	1030	GAGUACUCAGUAGAUUCAUCUCUGCCUGAACCCAAGCAGCCACUCUACAUUUAUUGGGUAUUU	(((((((((((((((......((((.((....)).)))).........)))))))))))))))
IBV	-	3	4	1421	1451	GGUCCUCCCAUUUCAACUUUUUGGGUGUAAC	......((((...........))))......
IBV	-	3	5	1460	1488	AGGGAGACAUCCUUGCUAGAUUUCUCUCU	(((((((.(((.......))).)))))))
IBV	-	4	1	788	889	AGGCGGUCUAUAUUUGGUUCCAUUGGCCAGCUUCAAGGGUGUUUUCACCCAUAUUGGGCAAUUUCCUAUGGCCUUUGCAUGCUCUCCUGUGUAGUAAGGCUU	.(((((((................)))).)))....(((((....)))))....((((......)))).((((((.((((((......)))).)))))))).
IBV	-	4	2	1725	1835	GUCACAUUGACUUCCCCUUGAGUGGCAGUUUUAACCACAUGAGGUGAGUUUGACGAUGUUAUCCCAGUGCAGAUUCGAUCUGCAUUGGAUGUUACUACCAUGAGUAGUACAAUUAUUGCCUUCAUUUUGUGGAUAUUAGAA	((((....(((((..(((((.((((.........)))).))))).))))))))).........(((((((((((...)))))))))))......((((.((((((((((....))))))..))))...)))).........
IBV	-	5	1	1268	1332	AGGUAAUUUUUAUAGGGCUGAAGUAGAUGGUUUUAUCAUCUCUUACCAUCUUAUAAAAGGUGCCU	(((((.(((((((((((...(((.(((((((...))))))))))....))))))))))).)))))
IBV	-	5	2	1335	1374	UGUCUUGUUGUGGUCUAUUUCUUCCUUCCCUUCUUUGACA	((((.......((..............)).......))))
IBV	-	6	1	918	942	GGACCAUCAACUCCGAUAUAUGUCC	((((.(((......)))....))))
IBV	-	6	2	951	989	CCAUCAUGGCAUGCGGAUCCGCUCCAAGCUGCCAUGUGG	(((.(((((((.(((((.....)))..))))))))))))
IBV	-	6	3	994	998	UGGAG	(...)
IBV	-	6	4	1007	1026	AGUUGGGAUUUUUCCCAAUU	.(((((((....))))))).
IBV	-	6	5	1042	1046	GCCUC	(...)
IBV	-	7	1	2	109	GUAGAAACAACGCACUUUUUCCAGUUUUAUUCACUGACAUUGAUUACAAUUUGCUUAAAUGCAUAGUAAGAAAUACAGUGAAAAUUGGGCUCAUUGCAAUUCUUCCAC	...........(((.....((((((((...((((((..(((..((((....(((......)))..))))..))).)))))))))))))).....)))...........
IBV	-	8	1	683	767	GGUUGGAGGGUAAUCGGUCCAAUCGUAAUUUGGACAUUUGCUAGUUGAGGGAUUUUUCACACAGUAUGGCUCAAACCCUUCAAUU	.((((((((((.....((((((.......))))))....((((.(((...((....))...)))..))))....)))))))))).
IBV	-	8	2	854	876	AGGCUCACUCUUGUUGUGAGUCU	((((((((.......))))))))
ICV	+	1	1	83	2078	CCCCUAUACAGGGCCACCUCCAAUGUCACAUGGAUCAUCAAC	.((((....)))).....((((........))))........
ICV	+	1	2	2240	2341	CAUUAUAAGGGAUGCAAAGAAAGCUAGAAUUGAAAGUAGAUGAGGAGGGGCUGUUAAACCCUUUCCUCCUACUUGCACAUAUUUUUGUUAUUCCAUUAAAUG	((((.(((((((((((((((....((....((.((((((..(((((((((........))).)))))))))))).))..)))))))).)))))).)))))))
ICV	+	2	1	2	80	GCAGAAGCAGAGGAUUGGAAAUGUCUUUUCUAUUGACAAUAGCAAAGGAAUACAAAAGACUAUGCCAAGAUGCUAAGGC	((...((((.....((((....(((((((.((((..............)))).)))))))....))))..))))...))
ICV	+	2	2	310	317	GCAAGCGC	((....))
ICV	+	2	3	815	894	AUAUGAGAGCAGUAUGUAGGAAAGUUUGUCUUGCAGCAAAUGCAAGUAUAAUGAACGCCAAAAGCAAACUGGUUGAGUAU	((((..((.((((.(((......((((((((((((.....))))))....)))))).......))).)))).))..))))
ICV	+	2	4	905	955	CAAGUAUGAGAAUUGGAGAAACAGAAAGAAAGCUUGAAGAACUUAUACUUG	((((((((((..((.(((..............))).))...))))))))))
ICV	+	2	5	2232	2344	AGUUAGACUCUUCGUAGGCCAAGGGAGCGUUAGAACCUUCAAGCGAACUGCCUCACAAAGGGCUGCAUCAAGCGAUGUAAAUAAGAAUGUGAAAAAGAUAAAGAUGUCUAACU	((((((((((((.((..((..((((..........))))...))..)).((((......))))((((((....)))))).....................)))).))))))))
ICV	+	3	1	14	112	GAUCCGAAAUGUCAAAAACUUUUGCCGAAAUAGCAGAGGCUUUUCUAGAGCCAGAAGCUGUAAGAAUAGCCAAAGAAGCAGUAGAAGAAUAUGGGGAUC	(((((...((((......(((((((.......))))))).(((((((..((.....(((((....))))).......))..)))))))))))..)))))
ICV	+	3	2	328	353	GUUGAAAUUGGAAUAACAAGAAAAGC	(((....(((......)))....)))
ICV	+	3	3	357	403	UGAUAGCUAUUUUCAAUCCAAGUUUGGUAAACUUGGAAAUAGCUGCA	((.((((((((.....(((((((((...)))))))))))))))))))
ICV	+	3	4	410	440	UUGUAUUCUCCUAUGAUGGAAGAUUAGACAA	((((..(((((......)).)))....))))
ICV	+	3	5	883	904	GAUUUCUUCAAGAAAGGGAAUC	((((((((......))))))))
ICV	+	3	6	908	988	CUGCAAUCAGACCCAAAGACAAACCAUUACAAGGGAAAUAUCCCAUACAUUACAAAAAUCUUUGGAAUCAGAUUAAAGCAG	((((((((.((.(((((((.............((((....))))..............)))))))..)).))))...))))
ICV	+	3	7	1739	1804	CAACUAUGGACACAGUGGAAACCAUAUGUCUAAGAGAGUCAGCAAAGGCUGAAGAAAAUCUAGUUG	((((((((((((..((((...)))).))))))......(((((....)))))........))))))
ICV	+	3	8	1931	1976	GUCAAUUAGAAGGCUUUUGUAAUGAGCAGAAGAAAAUCCUAAUGGC	((((.((((....(((((((.....)))))))......))))))))
ICV	+	3	9	1984	2006	GGUGACAAGAAAAAUAAAUCAUC	(((((.............)))))
ICV	+	3	10	2009	2023	UUGGAUUUAAUCCAG	.(((((...))))).
ICV	+	3	11	2026	2066	GGAUUAUUAGAAAAGAUUGAAGAGUGUCUUAUAAAUAAUCC	((((((((....(((((........)))))...))))))))
ICV	+	3	12	2070	2129	GUGCCUUUUUAUGGCUCAAAGGUUGAAUGAACUUGUAAUUGAGGCCUCAAAAAGAGGCGC	((((((((((..((((((((((((.....)))))....)))).)))....))))))))))
ICV	+	4	1	680	757	UUCCAACCCAAUUUGGAACCUAUGAGUGCAAACUGCAUCUUGUGGCUUCUUGCUAUUUCAUCUAUGAUAGUAAAGAAG	((((((......)))))).(((((((((((...)))).)))))))((((((((((((........)))))).))))))
ICV	+	4	2	1250	1312	UUGGAAGAUGCCCCUUGGCUGCAAAGGAAGAAUCCAUUCCAAAAAUCCCAGAUGGCCUUCUAA	.((((((..(((..((((.......((((.......)))).......))))..))))))))).
ICV	+	4	3	1907	1922	GCAGCUUGGGCUUAGC	..(((....)))....
ICV	+	4	4	1930	1949	GCUGCUAUUUCAUUGGCAGC	(((((((......)))))))
ICV	+	4	5	1952	1972	UGGUGAUCUCUGGGAUCGCCA	(((((((((...)))))))))
ICV	+	4	6	1975	2036	UGCAGAACUAAAUGACUGGGACAAUUUUAAAAAAUGGAUAAUAUAUUAGUCAAUAUUUUGUA	(((((((.....(((((((....((((........))))......)))))))...)))))))
ICV	+	5	1	11	35	GGAGAUUUGAUUUUCAAAAAUGUCU	(((.((((.........)))).)))
ICV	+	5	2	42	59	CGUCAAAACAGAAAGACG	((((..........))))
ICV	+	5	3	78	112	GCCAAUGCUCUCAUAAUAAAUGAGAACAUUGAAGC	..(((((.((((((.....)))))).)))))....
ICV	+	5	4	116	153	CAUUGCCAUUUGUAAGGAAGUGGGCCUUAAUGGCGAUG	(((((((((...(((((.......))))))))))))))
ICV	+	5	5	364	418	GCUCAAGAAUUGUUCAAAUUCUCAAAUCUCAUUGGGGAAAUGAACUAAACAGAGC	((((.......(((((..(((((((......)))))))..)))))......))))
ICV	+	5	6	425	452	UGCAGGAAAAAGACUCGGCUUCUCUGCA	((((((...(((......))).))))))
ICV	+	5	7	456	477	UUGCUUCUAACUUAGAAGCAA	.((((((((...)))))))).
ICV	+	6	1	1	10	GAAAUUGACU	.(......).
ICV	+	6	2	44	111	AUUGCUGAAACAGAGGCAUUUCUAAAAAAUGUUGCUCCUGAGACCAGGACAGCAAUAAUUUCAGCAAU	((((((((((.((((....))))......(((((.(((((....))))))))))....))))))))))
ICV	+	6	3	116	171	GGAGGAAAAUCAGCCUGCAAAUCAGCAGCUAAACUGAUUAAGAAUGAACAUCUUCC	((((((...(((..((...((((((........)))))).))..)))...))))))
ICV	+	6	4	557	622	GCCAGCACAGCAAUGAACGAGAUUGCUGGUAUUACUGGCCUUGGAGAAGAAGCACUAUCUCUCCAA	(((((..(((((((.......)))))))......)))))..((((((.((.......)))))))).
ICV	+	7	1	306	345	GAUUUUGCUCCAAGAAACAUAGCACCAAUUGGGCAAAAUC	((((((((.((((...............))))))))))))
ICV	-	1	1	1248	1355	CCUUUGUUUUUCUUUUAUUUGAAAGUCUUAUUCCUUGUCCAAGUUUCACAAACUUAUUACAGAAAAGCACUGGAGCAACACUGCAUAAGUCUUUCAUUAAAUCAGAGG	((((((.(((.........((((((.(((((...((((..((((((...))))))...))))....(((.((......)).)))))))).))))))..))).))))))
ICV	-	1	2	1609	1641	GGGUGUUGCAAUUGCUCUUCUUUGCAAUUUCCC	(((.(((((((..........)))))))..)))
ICV	-	2	1	1525	1611	AAACUUUCCUACAUACUGCUCUCAUAUCAUUUUUCCUUUGAUCAACAUUGGAAAUCCCUGCAGUGUUAGCUUCUUGUAUCCAAGUUU	((((((...((((....(((..(((..((..(((((..((.....))..)))))....))..)))..)))....))))...))))))
ICV	-	2	2	2291	2359	AGCAUCUUGGCAUAGUCUUUUGUAUUCCUUUGCUAUUGUCAAUAGAAAAGACAUUUCCAAUCCUCUGCU	((((..((((....(((((((.((((..............)))).)))))))....)))).....))))
ICV	-	3	1	23	112	CUUAUAAUGAUCAAUCAAUUUUGAAAAACUUAGCGCCUCUUUUUGAGGCCUCAAUUACAAGUUCAUUCAACCUUUGAGCCAUAAAAAGGC	..............((((..(((((.(((((((.(((((.....))))))).......)))))..)))))...))))(((.......)))
ICV	-	3	2	118	174	GGAUUAUUUAUAAGACACUCUUCAAUCUUUUCUAAUAAUCCUUCUGGAUUAAAUCCA	((((((((...((((..........))))....))))))))...(((((...)))))
ICV	-	3	3	352	447	CACAUCUGUUUUUCGUUUAAUGUCUUUUCAACUAGAUUUUCUUCAGCCUUUGCUGACUCUCUUAGACAUAUGGUUUCCACUGUGUCCAUAGUUGUG	((((.((((............((((........)))).....(((((....)))))........(((((((((...))).)))))).)))).))))
ICV	-	3	4	1784	1823	AGCUAUUUCCAAGUUUACCAAACUUGGAUUGAAAAUAGCU	((((((((((((((((...))))))))).....)))))))
ICV	-	4	1	353	450	UCUGAAGCUAGUUCCCAUAAAGAUUCUUGUAAUCCUAUGCUUAUAUUUCCUACCAACAAGGCUCUUAUUAUUCCCAAUUCUCCUAACAAAGCUUCAGA	(((((((((.(((......((((.((((((.........................)))))).))))..................)))..)))))))))
ICV	-	4	2	705	788	UUCCAAAAAUUCUGCUCUUAGGUUUGGUUACAGUGGUAUCAGUUCCACUGGUGGGAAUUAGAAGGCCAUCUGGGAUUUUUGGAA	.((((((((((((((.(((.(((((.....((((((........))))))....)))))..))))).....)))))))))))).
ICV	-	4	3	1456	1537	GUACAAUGCUGGAUUUUUUAAGAAGCUGUUGUUGCAAUUUUUUGCAACCCCUGCAGUCGCUUGUAAAGGAAUAGUUUUGUCC	..((((.((((..((((.((((..(((((.(((((((....)))))))....)))))..)))).))))...)))).))))..
ICV	-	4	4	1799	1813	UCCGCAGACCUAGGA	(((.........)))
ICV	-	4	5	1816	1891	AGCUGAAUUGCUUUUGUCAGUCCUUGAAUCUCCAAAGCCAAUCCAUGUACUUUGAUUCAAGACAGAGGCUCCAGCU	(((((....(((((((((.....(((((((.......................))))))))))))))))..)))))
ICV	-	5	1	1642	1678	AGGAUCAACAUUUCAUCGCCAUUAAGGCCCACUUCCU	.................(((.....))).........
ICV	-	5	2	1684	1744	AUGGCAAUGUAGGCUUCAAUGUUCUCAUUUAUUAUGAGAGCAUUGGCUUUGCGUUGCUCAU	((((((((((((((..((((((((((((.....)))))))))))))).))))))))).)))
ICV	-	5	3	1747	1800	GGCGUCUUUCUGUUUUGACGUCUGUCAGACAUUUUUGAAAAUCAAAUCUCCUGC	((((((..........))))))...(((.....(((((...)))))....))).
ICV	-	6	1	515	555	CCAAAAGUGUGAUUACAUAAUAUGGCCAAACUUUCUGUUUG	(((....((((....))))...))).(((((.....)))))
ICV	-	6	2	559	625	UUGGAGAGAUAGUGCUUCUUCUCCAAGGCCAGUAAUACCAGCAAUCUCGUUCAUUGCUGUGCUGGCU	(((((((((.......)).)))))))((((((((....(((((((.......)))))))))))))))
ICV	-	6	3	1065	1140	CUGUUAUUGCUGAAAUUAUUGCUGUCCUGGUCUCAGGAGCAACAUUUUUUAGAAAUGCCUCUGUUUCAGCAAUCAG	(((..(((((((((((..((((..(((((....)))))))))((((((...)))))).....))))))))))))))
ICV	-	7	1	710	790	AAUAGAAGCUCACCAUCUUUUAUUGCAUCUUCCCAUGUUCUAGGUGCAAAAGAAGAUUCUGUUUUCAACCUGGCUUUUGUU	((((((((((((..(((((((.((((((((...........)))))))).)))))))..))..........))))))))))
ICV	-	7	2	808	829	UACUUGCAUUUCAGUGCAUGUG	(((.(((((....))))).)))
ICV	-	7	3	837	914	CUUCUUGUCUCUCUAACAUUUUUGUGGCUACAAAUGCCAUUAAAUUUGUUGAUUUGACUGUUUUGUCGGACAUUUUGG	.....(((((...(((((..((((((((.......)))).))))..)))))....(((......))))))))......
Pub/IAV	+	2	pk_1	77	138	UCCCUUAUACUGGAGAUCCUCCAUACAGCCAUGGAACAGGGACAGGAUACACCAUGGACACA	(((((.....(((((...)))))..............)))))....................
Pub/IAV	+	2	pk_2	77	138	UCCCUUAUACUGGAGAUCCUCCAUACAGCCAUGGAACAGGGACAGGAUACACCAUGGACACA	..........(((((...))))).....((((((.................)))))).....
Pub/IAV	+	2	pk_noMg	77	138	UCCCUUAUACUGGAGAUCCUCCAUACAGCCAUGGAACAGGGACAGGAUACACCAUGGACACA	(((........)))..............((((((.................)))))).....
Pub/IAV	+	7	hp	707	769	GGUCUGAAAAAUGAUCUUCUUGAAAAUUUGCAGGCCUAUCAGAAACGAAUGGGGGUGCAGAUG	.......((.(......).))....(((((((..((((((......)).))))..))))))).
Pub/IAV	+	7	loop	130	217	GAACACUGAUCUUGAGGUUCUCAUGGAAUGGCUAAAGACAAGACCAAUCCUGUCACCUCUGACUAAGGGGAUUUUAGGAUUUGUGUUC	((((((.(((((((((((((((..(((.(((((.......)).))).))).((((....))))...))))))))))))))).))))))
Pub/IAV	+	7	pk_1	707	769	GGUCUGAAAAAUGAUCUUCUUGAAAAUUUGCAGGCCUAUCAGAAACGAAUGGGGGUGCAGAUG	((((...((.(......).))...........))))(.(((........))).).........
Pub/IAV	+	7	pk_2	707	769	GGUCUGAAAAAUGAUCUUCUUGAAAAUUUGCAGGCCUAUCAGAAACGAAUGGGGGUGCAGAUG	.......((.(......).))....(((((((....(.(((........))).).))))))).
Pub/IAV	+	8	hp	512	564	UCCAGGACAUACUGCUGAGGAUGUCAAAAAUGCAGUUGGAGUCCUCAUCGGGG	.........(.(((.(((((((.((((........)))).))))))).))).)
Pub/IAV	+	8	pk_1	512	564	UCCAGGACAUACUGCUGAGGAUGUCAAAAAUGCAGUUGGAGUCCUCAUCGGGG	(((((..............................))))).............
Pub/IAV	+	8	pk_2	512	564	UCCAGGACAUACUGCUGAGGAUGUCAAAAAUGCAGUUGGAGUCCUCAUCGGGG	................((((((..................)))))).......

## Sheet: R-Scape
Nonzero observed covariance from R-Scape analysis of ScanFold motifs. A zero means R-Scape found no covariance within that specific database. Dashes mean R-Scape failed to produce a model for that motif.
Motifs for each sequence were run against the IAV, IBV, and ICV sequence databases from the NCBI Influenza Virus Database, as well as all databases combined
	Motif	nt	IAV db	IBV db	ICV db	All db
IAV+	4_1	2-64	2	-	-	2
IAV-	6_3	934-990	1	-	-	0
IBV+	None
IBV-	1_3	1542-1579	-	0	-	1
	4_2	1725-1835	4	0	-	-
ICV+	5_7	456-477	-	-	-	1
	6_2	44-111	-	-	4	0
	6_4	557-622	-	-	1	0
ICV-	None
Pub	2pk_1		0	0	0	0
	2pk_2		0	0	0	0
	2pk_noMg		0	0	0	0
	7hp		0	-	-	0
	7loop		0	-	-	0
	7pk_1		0	-	0	0
	7pk_2		0	-	-	0
	8hp		0	-	-	0
	8pk_1		0	-	0	0
	8pk_2		0	-	0	0

## Sheet: CaCoFold
Nonzero observed covariance from CaCoFold structures. Zero means CaCoFold produced a structure but found no covariance. Dashes mean CaCoFold failed to produce a model for that motif.
Motifs for each sequence were run against the IAV, IBV, and ICV sequence databases from the NCBI Influenza Virus Database, as well as all databases combined
	Motif	nt	IAV db	IBV db	ICV db	All db
IAV+	2_8	2118-2321	1	-	-	1
	4_1	2-64	10	-	-	15
	5_1	9-115	1	-	-	1
IAV-	4_2	363-455	2	-	-	2
	6_3	934-990	2	-	-	1
IBV+	4_1	37-147	1	0	-	1
IBV-	1_3	1542-1579	-	0	-	1
	4_2	1725-1835	17	0	-	0
ICV+	5_7	456-477	-	-	0	1
	6_2	44-111	-	-	19	0
	6_4	557-622	-	-	1	0
ICV-	7_3	837-914	-	-	3	0
Pub	2pk_1		0	0	0	0
	2pk_2		0	0	0	0
	2pk_noMg		0	0	0	0
	7hp		0	-	-	0
	7loop		0	-	-	0
	7pk_1		0	-	0	0
	7pk_2		0	-	-	0
	8hp		0	-	-	0
	8pk_1		0	-	0	0
	8pk_2		0	-	0	0
