# Supplementary material for: In silico analysis of local RNA secondary structure in influenza virus A, B and C finds evidence of widespread ordered stability but little evidence of significant covariation
Source: Sci Rep. 2022 Jan 10;12:310. doi: 10.1038/s41598-021-03767-x (PMC8748542; doi:10.1038/s41598-021-03767-x)
Supplement: Supplementary file 1 — Supplementary Information. [file 41598_2021_3767_MOESM1_ESM.zip › Supplemental Files/Supplemental File 4.xlsx]

## Sheet: Sheet1
				Seg1								Seg2								Seg3								Seg4								Seg5								Seg6
Description of dataset:	Contains all the raw data from ROC analysis of ScanFold predicted -1 z-score structures compared to DMS-MaPseq data for IAV (H1N1) Segments 1-8			.ct file	.dbn file	FPR	TPR	FPR(norm)	TPR(norm)	AUC		.ct file	.dbn file	FPR	TPR	FPR(norm)	TPR(norm)	AUC		.ct file	.dbn file	FPR	TPR	FPR(norm)	TPR(norm)	AUC		.ct file	.dbn file	FPR	TPR	FPR(norm)	TPR(norm)	AUC		.ct file	.dbn file	FPR	TPR	FPR(norm)	TPR(norm)	AUC		.ct file	.dbn file	FPR	TPR	FPR(norm)	TPR(norm)
				Zavg_-1_pairs_seg1.ct	seg1_reactivity_lowest_1_percent_constrained.DBN	0.00309757	0.0154639	0.0058651	0.0335196	0.000196596		Zavg_-1_pairs_seg2.ct	seg2_reactivity_lowest_1_percent_constrained.DBN	0.00214592	0.0194805	0.00382775	0.0432692	0.000165624		Zavg_-1_pairs_seg3.ct	seg3_reactivity_lowest_1_percent_constrained.DBN	0.0016	0.0263158	0.00297619	0.0608108	0.000180985		Zavg_-1_pairs_seg4.ct	seg4_reactivity_lowest_1_percent_constrained.DBN	0.00367647	0.0230769	0.00672646	0.0588235	0.000395674		Zavg_-1_pairs_seg5.ct	seg5_reactivity_lowest_1_percent_constrained.DBN	0.00172861	0.0153061	0.00314961	0.0337079	0.000106167		Zavg_-1_pairs_seg6.ct	seg6_reactivity_lowest_1_percent_constrained.DBN	0.00330033	0.016129	0.00673401	0.0410959
				Zavg_-1_pairs_seg1.ct	seg1_reactivity_lowest_2_percent_constrained.DBN	0.00722767	0.0257732	0.0136852	0.0558659	0.000436879		Zavg_-1_pairs_seg2.ct	seg2_reactivity_lowest_2_percent_constrained.DBN	0.00536481	0.0324675	0.00956938	0.0721154	0.00041406		Zavg_-1_pairs_seg3.ct	seg3_reactivity_lowest_2_percent_constrained.DBN	0.00373333	0.0467836	0.00694444	0.108108	0.000429		Zavg_-1_pairs_seg4.ct	seg4_reactivity_lowest_2_percent_constrained.DBN	0.00735294	0.0538462	0.0134529	0.137255	0.000923239		Zavg_-1_pairs_seg5.ct	seg5_reactivity_lowest_2_percent_constrained.DBN	0.00432152	0.0280612	0.00787402	0.0617978	0.000291958		Zavg_-1_pairs_seg6.ct	seg6_reactivity_lowest_2_percent_constrained.DBN	0.00660066	0.0268817	0.013468	0.0684932
				Zavg_-1_pairs_seg1.ct	seg1_reactivity_lowest_3_percent_constrained.DBN	0.00980898	0.0438144	0.0185728	0.0949721	0.000464184		Zavg_-1_pairs_seg2.ct	seg2_reactivity_lowest_3_percent_constrained.DBN	0.00912017	0.0454545	0.0162679	0.100962	0.000676297		Zavg_-1_pairs_seg3.ct	seg3_reactivity_lowest_3_percent_constrained.DBN	0.00693333	0.0643275	0.0128968	0.148649	0.000884813		Zavg_-1_pairs_seg4.ct	seg4_reactivity_lowest_3_percent_constrained.DBN	0.0122549	0.0615385	0.0224215	0.156863	0.00140684		Zavg_-1_pairs_seg5.ct	seg5_reactivity_lowest_3_percent_constrained.DBN	0.00777874	0.0382653	0.0141732	0.0842697	0.000530833		Zavg_-1_pairs_seg6.ct	seg6_reactivity_lowest_3_percent_constrained.DBN	0.0115512	0.0322581	0.023569	0.0821918
Description of columns:				Zavg_-1_pairs_seg1.ct	seg1_reactivity_lowest_4_percent_constrained.DBN	0.0123903	0.0618557	0.0234604	0.134078	0.000655319		Zavg_-1_pairs_seg2.ct	seg2_reactivity_lowest_4_percent_constrained.DBN	0.0123391	0.0584416	0.0220096	0.129808	0.000745307		Zavg_-1_pairs_seg3.ct	seg3_reactivity_lowest_4_percent_constrained.DBN	0.0101333	0.0789474	0.0188492	0.182432	0.00108591		Zavg_-1_pairs_seg4.ct	seg4_reactivity_lowest_4_percent_constrained.DBN	0.0171569	0.0769231	0.0313901	0.196078	0.00175855		Zavg_-1_pairs_seg5.ct	seg5_reactivity_lowest_4_percent_constrained.DBN	0.00950735	0.0561224	0.0173228	0.123596	0.000389277		Zavg_-1_pairs_seg6.ct	seg6_reactivity_lowest_4_percent_constrained.DBN	0.0148515	0.0483871	0.030303	0.123288
.ct file	The .ct file which contains the ScanFold predicted structures for comparison to the constrained reactivity file			Zavg_-1_pairs_seg1.ct	seg1_reactivity_lowest_5_percent_constrained.DBN	0.0154879	0.0773196	0.0293255	0.167598	0.000982978		Zavg_-1_pairs_seg2.ct	seg2_reactivity_lowest_5_percent_constrained.DBN	0.014485	0.0779221	0.0258373	0.173077	0.000662495		Zavg_-1_pairs_seg3.ct	seg3_reactivity_lowest_5_percent_constrained.DBN	0.0138667	0.0935673	0.0257937	0.216216	0.0015015		Zavg_-1_pairs_seg4.ct	seg4_reactivity_lowest_5_percent_constrained.DBN	0.0220588	0.0846154	0.0403587	0.215686	0.00193441		Zavg_-1_pairs_seg5.ct	seg5_reactivity_lowest_5_percent_constrained.DBN	0.0138289	0.0637755	0.0251969	0.140449	0.0011059		Zavg_-1_pairs_seg6.ct	seg6_reactivity_lowest_5_percent_constrained.DBN	0.0189769	0.0537634	0.0387205	0.136986
.dbn file	The .dbn file which contains the positions of constrained nucleotides. Here, a constraint indicates that the nt should be engaged in base pairing at the given threshold, this is then checked against the .ct file.			Zavg_-1_pairs_seg1.ct	seg1_reactivity_lowest_6_percent_constrained.DBN	0.0201342	0.0850515	0.0381232	0.184358	0.00162191		Zavg_-1_pairs_seg2.ct	seg2_reactivity_lowest_6_percent_constrained.DBN	0.0171674	0.0930736	0.030622	0.206731	0.000989142		Zavg_-1_pairs_seg3.ct	seg3_reactivity_lowest_6_percent_constrained.DBN	0.0176	0.105263	0.0327381	0.243243	0.00168919		Zavg_-1_pairs_seg4.ct	seg4_reactivity_lowest_6_percent_constrained.DBN	0.0281863	0.0846154	0.0515695	0.215686	0.00241801		Zavg_-1_pairs_seg5.ct	seg5_reactivity_lowest_6_percent_constrained.DBN	0.0181504	0.0714286	0.0330709	0.157303	0.00123861		Zavg_-1_pairs_seg6.ct	seg6_reactivity_lowest_6_percent_constrained.DBN	0.0239274	0.0591398	0.0488215	0.150685
FPR	False Positive Rate: FPR = False Positives/(False Positives+True Negatives)			Zavg_-1_pairs_seg1.ct	seg1_reactivity_lowest_7_percent_constrained.DBN	0.0242643	0.0953608	0.0459433	0.206704	0.00161645		Zavg_-1_pairs_seg2.ct	seg2_reactivity_lowest_7_percent_constrained.DBN	0.0209227	0.106061	0.0373206	0.235577	0.00157803		Zavg_-1_pairs_seg3.ct	seg3_reactivity_lowest_7_percent_constrained.DBN	0.0229333	0.111111	0.0426587	0.256757	0.00254719		Zavg_-1_pairs_seg4.ct	seg4_reactivity_lowest_7_percent_constrained.DBN	0.0330882	0.0923077	0.0605381	0.235294	0.00211026		Zavg_-1_pairs_seg5.ct	seg5_reactivity_lowest_7_percent_constrained.DBN	0.0207433	0.0841837	0.0377953	0.185393	0.000875874		Zavg_-1_pairs_seg6.ct	seg6_reactivity_lowest_7_percent_constrained.DBN	0.0255776	0.0860215	0.0521886	0.219178
TPR	True Positive Rate: T = True Positives/(True Positives+False Negatives)			Zavg_-1_pairs_seg1.ct	seg1_reactivity_lowest_8_percent_constrained.DBN	0.0278782	0.108247	0.0527859	0.234637	0.00160553		Zavg_-1_pairs_seg2.ct	seg2_reactivity_lowest_8_percent_constrained.DBN	0.0257511	0.112554	0.045933	0.25	0.00215311		Zavg_-1_pairs_seg3.ct	seg3_reactivity_lowest_8_percent_constrained.DBN	0.0261333	0.125731	0.0486111	0.290541	0.00172941		Zavg_-1_pairs_seg4.ct	seg4_reactivity_lowest_8_percent_constrained.DBN	0.0379902	0.1	0.0695067	0.254902	0.00228612		Zavg_-1_pairs_seg5.ct	seg5_reactivity_lowest_8_percent_constrained.DBN	0.0233362	0.0969388	0.0425197	0.213483	0.00100858		Zavg_-1_pairs_seg6.ct	seg6_reactivity_lowest_8_percent_constrained.DBN	0.029703	0.0913978	0.0606061	0.232877
FPR(norm)	As only A and C nucleotides were considered in the .dbn file for the DMS reactivities, but all base pairs in the .ct file were checked, the final TPR/FPR values were ~0.5. All values were normalized by highest values to normalize the data between 0 and 1			Zavg_-1_pairs_seg1.ct	seg1_reactivity_lowest_9_percent_constrained.DBN	0.031492	0.121134	0.0596285	0.26257	0.00179667		Zavg_-1_pairs_seg2.ct	seg2_reactivity_lowest_9_percent_constrained.DBN	0.0300429	0.123377	0.0535885	0.274038	0.0020979		Zavg_-1_pairs_seg3.ct	seg3_reactivity_lowest_9_percent_constrained.DBN	0.0298667	0.140351	0.0555556	0.324324	0.00225225		Zavg_-1_pairs_seg4.ct	seg4_reactivity_lowest_9_percent_constrained.DBN	0.0435049	0.107692	0.0795964	0.27451	0.00276972		Zavg_-1_pairs_seg5.ct	seg5_reactivity_lowest_9_percent_constrained.DBN	0.0267934	0.107143	0.0488189	0.235955	0.00148633		Zavg_-1_pairs_seg6.ct	seg6_reactivity_lowest_9_percent_constrained.DBN	0.0346535	0.0967742	0.0707071	0.246575
TPR(norm)	As only A and C nucleotides were considered in the .dbn file for the DMS reactivities, but all base pairs in the .ct file were checked, the final TPR/FPR values were ~0.5. All values were normalized by highest values to normalize the data between 0 and 2			Zavg_-1_pairs_seg1.ct	seg1_reactivity_lowest_10_percent_constrained.DBN	0.0356221	0.131443	0.0674487	0.284916	0.00222808		Zavg_-1_pairs_seg2.ct	seg2_reactivity_lowest_10_percent_constrained.DBN	0.0343348	0.132035	0.061244	0.293269	0.00224512		Zavg_-1_pairs_seg3.ct	seg3_reactivity_lowest_10_percent_constrained.DBN	0.0341333	0.152047	0.0634921	0.351351	0.0027885		Zavg_-1_pairs_seg4.ct	seg4_reactivity_lowest_10_percent_constrained.DBN	0.0484069	0.115385	0.088565	0.294118	0.00263783		Zavg_-1_pairs_seg5.ct	seg5_reactivity_lowest_10_percent_constrained.DBN	0.0328436	0.109694	0.0598425	0.241573	0.00266301		Zavg_-1_pairs_seg6.ct	seg6_reactivity_lowest_10_percent_constrained.DBN	0.0371287	0.11828	0.0757576	0.30137
AUC	Area under the curve. Each position had its respective area calculated and then summed for the entire curve. This gives a measure of how well the data fits the model.			Zavg_-1_pairs_seg1.ct	seg1_reactivity_lowest_11_percent_constrained.DBN	0.0392359	0.14433	0.0742913	0.312849	0.00214071		Zavg_-1_pairs_seg2.ct	seg2_reactivity_lowest_11_percent_constrained.DBN	0.0386266	0.142857	0.0688995	0.317308	0.00242915		Zavg_-1_pairs_seg3.ct	seg3_reactivity_lowest_11_percent_constrained.DBN	0.0384	0.160819	0.0714286	0.371622	0.00294938		Zavg_-1_pairs_seg4.ct	seg4_reactivity_lowest_11_percent_constrained.DBN	0.0545343	0.115385	0.0997758	0.294118	0.00329728		Zavg_-1_pairs_seg5.ct	seg5_reactivity_lowest_11_percent_constrained.DBN	0.0354365	0.122449	0.0645669	0.269663	0.001274		Zavg_-1_pairs_seg6.ct	seg6_reactivity_lowest_11_percent_constrained.DBN	0.0420792	0.11828	0.0858586	0.30137
				Zavg_-1_pairs_seg1.ct	seg1_reactivity_lowest_12_percent_constrained.DBN	0.0438823	0.152062	0.083089	0.329609	0.00289979		Zavg_-1_pairs_seg2.ct	seg2_reactivity_lowest_12_percent_constrained.DBN	0.0429185	0.151515	0.076555	0.336538	0.00257637		Zavg_-1_pairs_seg3.ct	seg3_reactivity_lowest_12_percent_constrained.DBN	0.0432	0.169591	0.0803571	0.391892	0.00349903		Zavg_-1_pairs_seg4.ct	seg4_reactivity_lowest_12_percent_constrained.DBN	0.0588235	0.130769	0.107623	0.333333	0.00261584		Zavg_-1_pairs_seg5.ct	seg5_reactivity_lowest_12_percent_constrained.DBN	0.039758	0.132653	0.0724409	0.292135	0.00230027		Zavg_-1_pairs_seg6.ct	seg6_reactivity_lowest_12_percent_constrained.DBN	0.0470297	0.123656	0.0959596	0.315068
				Zavg_-1_pairs_seg1.ct	seg1_reactivity_lowest_13_percent_constrained.DBN	0.0490449	0.157216	0.0928641	0.340782	0.0033312		Zavg_-1_pairs_seg2.ct	seg2_reactivity_lowest_13_percent_constrained.DBN	0.0477468	0.160173	0.0851675	0.355769	0.00306404		Zavg_-1_pairs_seg3.ct	seg3_reactivity_lowest_13_percent_constrained.DBN	0.0469333	0.181287	0.0873016	0.418919	0.00290916		Zavg_-1_pairs_seg4.ct	seg4_reactivity_lowest_13_percent_constrained.DBN	0.064951	0.130769	0.118834	0.333333	0.00373692		Zavg_-1_pairs_seg5.ct	seg5_reactivity_lowest_13_percent_constrained.DBN	0.0432152	0.142857	0.0787402	0.314607	0.00198177		Zavg_-1_pairs_seg6.ct	seg6_reactivity_lowest_13_percent_constrained.DBN	0.0511551	0.134409	0.104377	0.342466
				Zavg_-1_pairs_seg1.ct	seg1_reactivity_lowest_14_percent_constrained.DBN	0.0536913	0.164948	0.101662	0.357542	0.00314553		Zavg_-1_pairs_seg2.ct	seg2_reactivity_lowest_14_percent_constrained.DBN	0.0515021	0.170996	0.091866	0.379808	0.00254417		Zavg_-1_pairs_seg3.ct	seg3_reactivity_lowest_14_percent_constrained.DBN	0.0533333	0.181287	0.0992063	0.418919	0.00498713		Zavg_-1_pairs_seg4.ct	seg4_reactivity_lowest_14_percent_constrained.DBN	0.0704657	0.130769	0.128924	0.333333	0.00336323		Zavg_-1_pairs_seg5.ct	seg5_reactivity_lowest_14_percent_constrained.DBN	0.0492653	0.145408	0.0897638	0.320225	0.00353004		Zavg_-1_pairs_seg6.ct	seg6_reactivity_lowest_14_percent_constrained.DBN	0.0536304	0.150538	0.109428	0.383562
				Zavg_-1_pairs_seg1.ct	seg1_reactivity_lowest_15_percent_constrained.DBN	0.0588539	0.170103	0.111437	0.368715	0.00360425		Zavg_-1_pairs_seg2.ct	seg2_reactivity_lowest_15_percent_constrained.DBN	0.056867	0.177489	0.101435	0.394231	0.00377254		Zavg_-1_pairs_seg3.ct	seg3_reactivity_lowest_15_percent_constrained.DBN	0.0570667	0.192982	0.106151	0.445946	0.00309685		Zavg_-1_pairs_seg4.ct	seg4_reactivity_lowest_15_percent_constrained.DBN	0.0759804	0.130769	0.139013	0.333333	0.00336323		Zavg_-1_pairs_seg5.ct	seg5_reactivity_lowest_15_percent_constrained.DBN	0.0518583	0.158163	0.0944882	0.348315	0.00164558		Zavg_-1_pairs_seg6.ct	seg6_reactivity_lowest_15_percent_constrained.DBN	0.0594059	0.150538	0.121212	0.383562
				Zavg_-1_pairs_seg1.ct	seg1_reactivity_lowest_16_percent_constrained.DBN	0.0635003	0.177835	0.120235	0.385475	0.00339127		Zavg_-1_pairs_seg2.ct	seg2_reactivity_lowest_16_percent_constrained.DBN	0.0616953	0.183983	0.110048	0.408654	0.00351951		Zavg_-1_pairs_seg3.ct	seg3_reactivity_lowest_16_percent_constrained.DBN	0.0634667	0.192982	0.118056	0.445946	0.00530888		Zavg_-1_pairs_seg4.ct	seg4_reactivity_lowest_16_percent_constrained.DBN	0.0808824	0.146154	0.147982	0.372549	0.00334125		Zavg_-1_pairs_seg5.ct	seg5_reactivity_lowest_16_percent_constrained.DBN	0.0527226	0.17602	0.096063	0.38764	0.000610457		Zavg_-1_pairs_seg6.ct	seg6_reactivity_lowest_16_percent_constrained.DBN	0.0643564	0.155914	0.131313	0.39726
				Zavg_-1_pairs_seg1.ct	seg1_reactivity_lowest_17_percent_constrained.DBN	0.0671141	0.190722	0.127077	0.413408	0.00282879		Zavg_-1_pairs_seg2.ct	seg2_reactivity_lowest_17_percent_constrained.DBN	0.0670601	0.190476	0.119617	0.423077	0.00404858		Zavg_-1_pairs_seg3.ct	seg3_reactivity_lowest_17_percent_constrained.DBN	0.0688	0.19883	0.127976	0.459459	0.00455813		Zavg_-1_pairs_seg4.ct	seg4_reactivity_lowest_17_percent_constrained.DBN	0.0857843	0.153846	0.156951	0.392157	0.0035171		Zavg_-1_pairs_seg5.ct	seg5_reactivity_lowest_17_percent_constrained.DBN	0.0579084	0.181122	0.105512	0.398876	0.00376891		Zavg_-1_pairs_seg6.ct	seg6_reactivity_lowest_17_percent_constrained.DBN	0.0668317	0.172043	0.136364	0.438356
				Zavg_-1_pairs_seg1.ct	seg1_reactivity_lowest_18_percent_constrained.DBN	0.0717605	0.198454	0.135875	0.430168	0.00378447		Zavg_-1_pairs_seg2.ct	seg2_reactivity_lowest_18_percent_constrained.DBN	0.0729614	0.194805	0.130144	0.432692	0.00455466		Zavg_-1_pairs_seg3.ct	seg3_reactivity_lowest_18_percent_constrained.DBN	0.0741333	0.201754	0.137897	0.466216	0.00462516		Zavg_-1_pairs_seg4.ct	seg4_reactivity_lowest_18_percent_constrained.DBN	0.0919118	0.153846	0.168161	0.392157	0.00439638		Zavg_-1_pairs_seg5.ct	seg5_reactivity_lowest_18_percent_constrained.DBN	0.0613656	0.191327	0.111811	0.421348	0.00265416		Zavg_-1_pairs_seg6.ct	seg6_reactivity_lowest_18_percent_constrained.DBN	0.0726073	0.172043	0.148148	0.438356
				Zavg_-1_pairs_seg1.ct	seg1_reactivity_lowest_19_percent_constrained.DBN	0.0758906	0.208763	0.143695	0.452514	0.00353872		Zavg_-1_pairs_seg2.ct	seg2_reactivity_lowest_19_percent_constrained.DBN	0.0767167	0.205628	0.136842	0.456731	0.00305944		Zavg_-1_pairs_seg3.ct	seg3_reactivity_lowest_19_percent_constrained.DBN	0.0789333	0.210526	0.146825	0.486486	0.00434363		Zavg_-1_pairs_seg4.ct	seg4_reactivity_lowest_19_percent_constrained.DBN	0.0968137	0.161538	0.17713	0.411765	0.00369296		Zavg_-1_pairs_seg5.ct	seg5_reactivity_lowest_19_percent_constrained.DBN	0.0639585	0.204082	0.116535	0.449438	0.00212333		Zavg_-1_pairs_seg6.ct	seg6_reactivity_lowest_19_percent_constrained.DBN	0.0759076	0.188172	0.154882	0.479452
				Zavg_-1_pairs_seg1.ct	seg1_reactivity_lowest_20_percent_constrained.DBN	0.0810532	0.213918	0.15347	0.463687	0.00453262		Zavg_-1_pairs_seg2.ct	seg2_reactivity_lowest_20_percent_constrained.DBN	0.0810086	0.21645	0.144498	0.480769	0.00368053		Zavg_-1_pairs_seg3.ct	seg3_reactivity_lowest_20_percent_constrained.DBN	0.0826667	0.222222	0.15377	0.513514	0.00356607		Zavg_-1_pairs_seg4.ct	seg4_reactivity_lowest_20_percent_constrained.DBN	0.102941	0.161538	0.188341	0.411765	0.0046162		Zavg_-1_pairs_seg5.ct	seg5_reactivity_lowest_20_percent_constrained.DBN	0.0691443	0.211735	0.125984	0.466292	0.00440591		Zavg_-1_pairs_seg6.ct	seg6_reactivity_lowest_20_percent_constrained.DBN	0.0808581	0.188172	0.164983	0.479452
				Zavg_-1_pairs_seg1.ct	seg1_reactivity_lowest_21_percent_constrained.DBN	0.0867321	0.216495	0.164223	0.469274	0.00504595		Zavg_-1_pairs_seg2.ct	seg2_reactivity_lowest_21_percent_constrained.DBN	0.0858369	0.222944	0.15311	0.495192	0.00426481		Zavg_-1_pairs_seg3.ct	seg3_reactivity_lowest_21_percent_constrained.DBN	0.088	0.22807	0.16369	0.527027	0.00522844		Zavg_-1_pairs_seg4.ct	seg4_reactivity_lowest_21_percent_constrained.DBN	0.107843	0.169231	0.197309	0.431373	0.00386881		Zavg_-1_pairs_seg5.ct	seg5_reactivity_lowest_21_percent_constrained.DBN	0.0726016	0.221939	0.132283	0.488764	0.00307883		Zavg_-1_pairs_seg6.ct	seg6_reactivity_lowest_21_percent_constrained.DBN	0.0866337	0.188172	0.176768	0.479452
				Zavg_-1_pairs_seg1.ct	seg1_reactivity_lowest_22_percent_constrained.DBN	0.0918947	0.221649	0.173998	0.480447	0.00469645		Zavg_-1_pairs_seg2.ct	seg2_reactivity_lowest_22_percent_constrained.DBN	0.0917382	0.227273	0.163636	0.504808	0.00531377		Zavg_-1_pairs_seg3.ct	seg3_reactivity_lowest_22_percent_constrained.DBN	0.0928	0.233918	0.172619	0.540541	0.00482625		Zavg_-1_pairs_seg4.ct	seg4_reactivity_lowest_22_percent_constrained.DBN	0.113358	0.169231	0.207399	0.431373	0.00435241		Zavg_-1_pairs_seg5.ct	seg5_reactivity_lowest_22_percent_constrained.DBN	0.0769231	0.229592	0.140157	0.505618	0.00398124		Zavg_-1_pairs_seg6.ct	seg6_reactivity_lowest_22_percent_constrained.DBN	0.0915842	0.193548	0.186869	0.493151
				Zavg_-1_pairs_seg1.ct	seg1_reactivity_lowest_23_percent_constrained.DBN	0.096541	0.229381	0.182796	0.497207	0.00437425		Zavg_-1_pairs_seg2.ct	seg2_reactivity_lowest_23_percent_constrained.DBN	0.0965665	0.233766	0.172249	0.519231	0.00447184		Zavg_-1_pairs_seg3.ct	seg3_reactivity_lowest_23_percent_constrained.DBN	0.0986667	0.236842	0.183532	0.547297	0.00597249		Zavg_-1_pairs_seg4.ct	seg4_reactivity_lowest_23_percent_constrained.DBN	0.118873	0.176923	0.217489	0.45098	0.00455025		Zavg_-1_pairs_seg5.ct	seg5_reactivity_lowest_23_percent_constrained.DBN	0.0803803	0.239796	0.146457	0.52809	0.00332655		Zavg_-1_pairs_seg6.ct	seg6_reactivity_lowest_23_percent_constrained.DBN	0.0965347	0.193548	0.19697	0.493151
				Zavg_-1_pairs_seg1.ct	seg1_reactivity_lowest_24_percent_constrained.DBN	0.100671	0.239691	0.190616	0.519553	0.00406298		Zavg_-1_pairs_seg2.ct	seg2_reactivity_lowest_24_percent_constrained.DBN	0.100322	0.246753	0.178947	0.548077	0.00367133		Zavg_-1_pairs_seg3.ct	seg3_reactivity_lowest_24_percent_constrained.DBN	0.104533	0.236842	0.194444	0.547297	0.00597249		Zavg_-1_pairs_seg4.ct	seg4_reactivity_lowest_24_percent_constrained.DBN	0.123775	0.184615	0.226457	0.470588	0.00422052		Zavg_-1_pairs_seg5.ct	seg5_reactivity_lowest_24_percent_constrained.DBN	0.0855661	0.244898	0.155906	0.539326	0.00509599		Zavg_-1_pairs_seg6.ct	seg6_reactivity_lowest_24_percent_constrained.DBN	0.099835	0.209677	0.203704	0.534247
				Zavg_-1_pairs_seg1.ct	seg1_reactivity_lowest_25_percent_constrained.DBN	0.105834	0.244845	0.200391	0.530726	0.00518794		Zavg_-1_pairs_seg2.ct	seg2_reactivity_lowest_25_percent_constrained.DBN	0.105687	0.251082	0.188517	0.557692	0.00533677		Zavg_-1_pairs_seg3.ct	seg3_reactivity_lowest_25_percent_constrained.DBN	0.109867	0.24269	0.204365	0.560811	0.0055636		Zavg_-1_pairs_seg4.ct	seg4_reactivity_lowest_25_percent_constrained.DBN	0.129902	0.184615	0.237668	0.470588	0.00527565		Zavg_-1_pairs_seg5.ct	seg5_reactivity_lowest_25_percent_constrained.DBN	0.0907519	0.25	0.165354	0.550562	0.00520216		Zavg_-1_pairs_seg6.ct	seg6_reactivity_lowest_25_percent_constrained.DBN	0.105611	0.209677	0.215488	0.534247
				Zavg_-1_pairs_seg1.ct	seg1_reactivity_lowest_26_percent_constrained.DBN	0.112029	0.247423	0.212121	0.536313	0.00629106		Zavg_-1_pairs_seg2.ct	seg2_reactivity_lowest_26_percent_constrained.DBN	0.111588	0.255411	0.199043	0.567308	0.00597166		Zavg_-1_pairs_seg3.ct	seg3_reactivity_lowest_26_percent_constrained.DBN	0.114133	0.254386	0.212302	0.587838	0.00466538		Zavg_-1_pairs_seg4.ct	seg4_reactivity_lowest_26_percent_constrained.DBN	0.135417	0.184615	0.247758	0.470588	0.00474809		Zavg_-1_pairs_seg5.ct	seg5_reactivity_lowest_26_percent_constrained.DBN	0.0959378	0.255102	0.174803	0.561798	0.00530833		Zavg_-1_pairs_seg6.ct	seg6_reactivity_lowest_26_percent_constrained.DBN	0.110561	0.209677	0.225589	0.534247
				Zavg_-1_pairs_seg1.ct	seg1_reactivity_lowest_27_percent_constrained.DBN	0.117192	0.252577	0.221896	0.547486	0.00535177		Zavg_-1_pairs_seg2.ct	seg2_reactivity_lowest_27_percent_constrained.DBN	0.116953	0.25974	0.208612	0.576923	0.00552079		Zavg_-1_pairs_seg3.ct	seg3_reactivity_lowest_27_percent_constrained.DBN	0.117867	0.266082	0.219246	0.614865	0.00426989		Zavg_-1_pairs_seg4.ct	seg4_reactivity_lowest_27_percent_constrained.DBN	0.141544	0.184615	0.258969	0.470588	0.00527565		Zavg_-1_pairs_seg5.ct	seg5_reactivity_lowest_27_percent_constrained.DBN	0.101124	0.262755	0.184252	0.578652	0.00546757		Zavg_-1_pairs_seg6.ct	seg6_reactivity_lowest_27_percent_constrained.DBN	0.115512	0.215054	0.23569	0.547945
				Zavg_-1_pairs_seg1.ct	seg1_reactivity_lowest_28_percent_constrained.DBN	0.122354	0.257732	0.231672	0.558659	0.00546099		Zavg_-1_pairs_seg2.ct	seg2_reactivity_lowest_28_percent_constrained.DBN	0.122854	0.264069	0.219139	0.586538	0.00617409		Zavg_-1_pairs_seg3.ct	seg3_reactivity_lowest_28_percent_constrained.DBN	0.122667	0.274854	0.228175	0.635135	0.00567085		Zavg_-1_pairs_seg4.ct	seg4_reactivity_lowest_28_percent_constrained.DBN	0.145833	0.2	0.266816	0.509804	0.0040007		Zavg_-1_pairs_seg5.ct	seg5_reactivity_lowest_28_percent_constrained.DBN	0.106309	0.267857	0.193701	0.589888	0.00557374		Zavg_-1_pairs_seg6.ct	seg6_reactivity_lowest_28_percent_constrained.DBN	0.121287	0.215054	0.247475	0.547945
				Zavg_-1_pairs_seg1.ct	seg1_reactivity_lowest_29_percent_constrained.DBN	0.127001	0.265464	0.240469	0.575419	0.00506234		Zavg_-1_pairs_seg2.ct	seg2_reactivity_lowest_29_percent_constrained.DBN	0.128755	0.266234	0.229665	0.591346	0.0062247		Zavg_-1_pairs_seg3.ct	seg3_reactivity_lowest_29_percent_constrained.DBN	0.125867	0.289474	0.234127	0.668919	0.00398166		Zavg_-1_pairs_seg4.ct	seg4_reactivity_lowest_29_percent_constrained.DBN	0.151348	0.2	0.276906	0.509804	0.00514376		Zavg_-1_pairs_seg5.ct	seg5_reactivity_lowest_29_percent_constrained.DBN	0.109767	0.278061	0.2	0.61236	0.00385738		Zavg_-1_pairs_seg6.ct	seg6_reactivity_lowest_29_percent_constrained.DBN	0.124587	0.225806	0.254209	0.575342
				Zavg_-1_pairs_seg1.ct	seg1_reactivity_lowest_30_percent_constrained.DBN	0.132679	0.268041	0.251222	0.581006	0.00624737		Zavg_-1_pairs_seg2.ct	seg2_reactivity_lowest_30_percent_constrained.DBN	0.135193	0.268398	0.241148	0.596154	0.00684579		Zavg_-1_pairs_seg3.ct	seg3_reactivity_lowest_30_percent_constrained.DBN	0.131733	0.292398	0.24504	0.675676	0.00737344		Zavg_-1_pairs_seg4.ct	seg4_reactivity_lowest_30_percent_constrained.DBN	0.156863	0.207692	0.286996	0.529412	0.0053416		Zavg_-1_pairs_seg5.ct	seg5_reactivity_lowest_30_percent_constrained.DBN	0.114088	0.285714	0.207874	0.629213	0.00495444		Zavg_-1_pairs_seg6.ct	seg6_reactivity_lowest_30_percent_constrained.DBN	0.128713	0.236559	0.262626	0.60274
				Zavg_-1_pairs_seg1.ct	seg1_reactivity_lowest_31_percent_constrained.DBN	0.137326	0.275773	0.26002	0.597765	0.00525893		Zavg_-1_pairs_seg2.ct	seg2_reactivity_lowest_31_percent_constrained.DBN	0.140021	0.274892	0.249761	0.610577	0.00525856		Zavg_-1_pairs_seg3.ct	seg3_reactivity_lowest_31_percent_constrained.DBN	0.1376	0.292398	0.255952	0.675676	0.00737344		Zavg_-1_pairs_seg4.ct	seg4_reactivity_lowest_31_percent_constrained.DBN	0.161765	0.215385	0.295964	0.54902	0.00492394		Zavg_-1_pairs_seg5.ct	seg5_reactivity_lowest_31_percent_constrained.DBN	0.119274	0.290816	0.217323	0.640449	0.00605149		Zavg_-1_pairs_seg6.ct	seg6_reactivity_lowest_31_percent_constrained.DBN	0.132838	0.247312	0.271044	0.630137
				Zavg_-1_pairs_seg1.ct	seg1_reactivity_lowest_32_percent_constrained.DBN	0.142488	0.280928	0.269795	0.608939	0.00595248		Zavg_-1_pairs_seg2.ct	seg2_reactivity_lowest_32_percent_constrained.DBN	0.145386	0.281385	0.25933	0.625	0.00598086		Zavg_-1_pairs_seg3.ct	seg3_reactivity_lowest_32_percent_constrained.DBN	0.144	0.292398	0.267857	0.675676	0.00804376		Zavg_-1_pairs_seg4.ct	seg4_reactivity_lowest_32_percent_constrained.DBN	0.167892	0.215385	0.307175	0.54902	0.00615493		Zavg_-1_pairs_seg5.ct	seg5_reactivity_lowest_32_percent_constrained.DBN	0.12446	0.295918	0.226772	0.651685	0.00615766		Zavg_-1_pairs_seg6.ct	seg6_reactivity_lowest_32_percent_constrained.DBN	0.136964	0.252688	0.279461	0.643836
				Zavg_-1_pairs_seg1.ct	seg1_reactivity_lowest_33_percent_constrained.DBN	0.147135	0.28866	0.278592	0.625698	0.00550468		Zavg_-1_pairs_seg2.ct	seg2_reactivity_lowest_33_percent_constrained.DBN	0.151288	0.28355	0.269856	0.629808	0.00662955		Zavg_-1_pairs_seg3.ct	seg3_reactivity_lowest_33_percent_constrained.DBN	0.148267	0.30117	0.275794	0.695946	0.00552338		Zavg_-1_pairs_seg4.ct	seg4_reactivity_lowest_33_percent_constrained.DBN	0.173407	0.215385	0.317265	0.54902	0.00553944		Zavg_-1_pairs_seg5.ct	seg5_reactivity_lowest_33_percent_constrained.DBN	0.129646	0.30102	0.23622	0.662921	0.00626382		Zavg_-1_pairs_seg6.ct	seg6_reactivity_lowest_33_percent_constrained.DBN	0.142739	0.252688	0.291246	0.643836
				Zavg_-1_pairs_seg1.ct	seg1_reactivity_lowest_34_percent_constrained.DBN	0.151265	0.298969	0.286413	0.648045	0.0050678		Zavg_-1_pairs_seg2.ct	seg2_reactivity_lowest_34_percent_constrained.DBN	0.157189	0.287879	0.280383	0.639423	0.00673077		Zavg_-1_pairs_seg3.ct	seg3_reactivity_lowest_34_percent_constrained.DBN	0.154667	0.30117	0.287698	0.695946	0.00828507		Zavg_-1_pairs_seg4.ct	seg4_reactivity_lowest_34_percent_constrained.DBN	0.179534	0.215385	0.328475	0.54902	0.00615493		Zavg_-1_pairs_seg5.ct	seg5_reactivity_lowest_34_percent_constrained.DBN	0.133103	0.311224	0.24252	0.685393	0.00431744		Zavg_-1_pairs_seg6.ct	seg6_reactivity_lowest_34_percent_constrained.DBN	0.148515	0.252688	0.30303	0.643836
				Zavg_-1_pairs_seg1.ct	seg1_reactivity_lowest_35_percent_constrained.DBN	0.156944	0.301546	0.297165	0.653631	0.00702829		Zavg_-1_pairs_seg2.ct	seg2_reactivity_lowest_35_percent_constrained.DBN	0.162554	0.294372	0.289952	0.653846	0.0062569		Zavg_-1_pairs_seg3.ct	seg3_reactivity_lowest_35_percent_constrained.DBN	0.160533	0.304094	0.298611	0.702703	0.00766838		Zavg_-1_pairs_seg4.ct	seg4_reactivity_lowest_35_percent_constrained.DBN	0.185049	0.215385	0.338565	0.54902	0.00553944		Zavg_-1_pairs_seg5.ct	seg5_reactivity_lowest_35_percent_constrained.DBN	0.137424	0.321429	0.250394	0.707865	0.00557374		Zavg_-1_pairs_seg6.ct	seg6_reactivity_lowest_35_percent_constrained.DBN	0.153465	0.252688	0.313131	0.643836
				Zavg_-1_pairs_seg1.ct	seg1_reactivity_lowest_36_percent_constrained.DBN	0.16159	0.309278	0.305963	0.670391	0.00589787		Zavg_-1_pairs_seg2.ct	seg2_reactivity_lowest_36_percent_constrained.DBN	0.168455	0.296537	0.300478	0.658654	0.0069332		Zavg_-1_pairs_seg3.ct	seg3_reactivity_lowest_36_percent_constrained.DBN	0.165867	0.307018	0.308532	0.709459	0.00703829		Zavg_-1_pairs_seg4.ct	seg4_reactivity_lowest_36_percent_constrained.DBN	0.189951	0.223077	0.347534	0.568627	0.0050998		Zavg_-1_pairs_seg5.ct	seg5_reactivity_lowest_36_percent_constrained.DBN	0.144339	0.321429	0.262992	0.707865	0.00891799		Zavg_-1_pairs_seg6.ct	seg6_reactivity_lowest_36_percent_constrained.DBN	0.158416	0.258065	0.323232	0.657534
				Zavg_-1_pairs_seg1.ct	seg1_reactivity_lowest_37_percent_constrained.DBN	0.166753	0.314433	0.315738	0.681564	0.00666241		Zavg_-1_pairs_seg2.ct	seg2_reactivity_lowest_37_percent_constrained.DBN	0.174893	0.298701	0.311962	0.663462	0.0076187		Zavg_-1_pairs_seg3.ct	seg3_reactivity_lowest_37_percent_constrained.DBN	0.172267	0.307018	0.320437	0.709459	0.00844595		Zavg_-1_pairs_seg4.ct	seg4_reactivity_lowest_37_percent_constrained.DBN	0.195466	0.230769	0.357623	0.588235	0.00593511		Zavg_-1_pairs_seg5.ct	seg5_reactivity_lowest_37_percent_constrained.DBN	0.150389	0.32398	0.274016	0.713483	0.00786517		Zavg_-1_pairs_seg6.ct	seg6_reactivity_lowest_37_percent_constrained.DBN	0.163366	0.263441	0.333333	0.671233
				Zavg_-1_pairs_seg1.ct	seg1_reactivity_lowest_38_percent_constrained.DBN	0.172948	0.314433	0.327468	0.681564	0.00799489		Zavg_-1_pairs_seg2.ct	seg2_reactivity_lowest_38_percent_constrained.DBN	0.180258	0.30303	0.321531	0.673077	0.00644093		Zavg_-1_pairs_seg3.ct	seg3_reactivity_lowest_38_percent_constrained.DBN	0.178133	0.307018	0.331349	0.709459	0.00774212		Zavg_-1_pairs_seg4.ct	seg4_reactivity_lowest_38_percent_constrained.DBN	0.200368	0.238462	0.366592	0.607843	0.00545151		Zavg_-1_pairs_seg5.ct	seg5_reactivity_lowest_38_percent_constrained.DBN	0.155575	0.329082	0.283465	0.724719	0.00684774		Zavg_-1_pairs_seg6.ct	seg6_reactivity_lowest_38_percent_constrained.DBN	0.167492	0.268817	0.341751	0.684932
				Zavg_-1_pairs_seg1.ct	seg1_reactivity_lowest_39_percent_constrained.DBN	0.178627	0.31701	0.338221	0.687151	0.00738872		Zavg_-1_pairs_seg2.ct	seg2_reactivity_lowest_39_percent_constrained.DBN	0.185622	0.309524	0.3311	0.6875	0.00657895		Zavg_-1_pairs_seg3.ct	seg3_reactivity_lowest_39_percent_constrained.DBN	0.184	0.309942	0.342262	0.716216	0.00781585		Zavg_-1_pairs_seg4.ct	seg4_reactivity_lowest_39_percent_constrained.DBN	0.206495	0.238462	0.377803	0.607843	0.00681438		Zavg_-1_pairs_seg5.ct	seg5_reactivity_lowest_39_percent_constrained.DBN	0.161625	0.331633	0.294488	0.730337	0.00805096		Zavg_-1_pairs_seg6.ct	seg6_reactivity_lowest_39_percent_constrained.DBN	0.173267	0.268817	0.353535	0.684932
				Zavg_-1_pairs_seg1.ct	seg1_reactivity_lowest_40_percent_constrained.DBN	0.184306	0.319588	0.348974	0.692737	0.00744879		Zavg_-1_pairs_seg2.ct	seg2_reactivity_lowest_40_percent_constrained.DBN	0.189914	0.318182	0.338756	0.706731	0.00541038		Zavg_-1_pairs_seg3.ct	seg3_reactivity_lowest_40_percent_constrained.DBN	0.189333	0.312865	0.352183	0.722973	0.00717235		Zavg_-1_pairs_seg4.ct	seg4_reactivity_lowest_40_percent_constrained.DBN	0.211397	0.246154	0.386771	0.627451	0.00562736		Zavg_-1_pairs_seg5.ct	seg5_reactivity_lowest_40_percent_constrained.DBN	0.167675	0.334184	0.305512	0.735955	0.00811289		Zavg_-1_pairs_seg6.ct	seg6_reactivity_lowest_40_percent_constrained.DBN	0.179043	0.268817	0.36532	0.684932
				Zavg_-1_pairs_seg1.ct	seg1_reactivity_lowest_41_percent_constrained.DBN	0.189985	0.322165	0.359726	0.698324	0.00750886		Zavg_-1_pairs_seg2.ct	seg2_reactivity_lowest_41_percent_constrained.DBN	0.194206	0.329004	0.346411	0.730769	0.00559441		Zavg_-1_pairs_seg3.ct	seg3_reactivity_lowest_41_percent_constrained.DBN	0.195733	0.312865	0.364087	0.722973	0.00860682		Zavg_-1_pairs_seg4.ct	seg4_reactivity_lowest_41_percent_constrained.DBN	0.217525	0.246154	0.397982	0.627451	0.0070342		Zavg_-1_pairs_seg5.ct	seg5_reactivity_lowest_41_percent_constrained.DBN	0.173725	0.336735	0.316535	0.741573	0.00817482		Zavg_-1_pairs_seg6.ct	seg6_reactivity_lowest_41_percent_constrained.DBN	0.183168	0.274194	0.373737	0.69863
				Zavg_-1_pairs_seg1.ct	seg1_reactivity_lowest_42_percent_constrained.DBN	0.195147	0.32732	0.369501	0.709497	0.00693546		Zavg_-1_pairs_seg2.ct	seg2_reactivity_lowest_42_percent_constrained.DBN	0.199571	0.333333	0.355981	0.740385	0.00708502		Zavg_-1_pairs_seg3.ct	seg3_reactivity_lowest_42_percent_constrained.DBN	0.202133	0.312865	0.375992	0.722973	0.00860682		Zavg_-1_pairs_seg4.ct	seg4_reactivity_lowest_42_percent_constrained.DBN	0.223039	0.246154	0.408072	0.627451	0.00633078		Zavg_-1_pairs_seg5.ct	seg5_reactivity_lowest_42_percent_constrained.DBN	0.18064	0.336735	0.329134	0.741573	0.00934265		Zavg_-1_pairs_seg6.ct	seg6_reactivity_lowest_42_percent_constrained.DBN	0.188944	0.274194	0.385522	0.69863
				Zavg_-1_pairs_seg1.ct	seg1_reactivity_lowest_43_percent_constrained.DBN	0.201342	0.32732	0.381232	0.709497	0.00832255		Zavg_-1_pairs_seg2.ct	seg2_reactivity_lowest_43_percent_constrained.DBN	0.204936	0.339827	0.36555	0.754808	0.00722304		Zavg_-1_pairs_seg3.ct	seg3_reactivity_lowest_43_percent_constrained.DBN	0.207467	0.315789	0.385913	0.72973	0.00723938		Zavg_-1_pairs_seg4.ct	seg4_reactivity_lowest_43_percent_constrained.DBN	0.228554	0.246154	0.418161	0.627451	0.00633078		Zavg_-1_pairs_seg5.ct	seg5_reactivity_lowest_43_percent_constrained.DBN	0.185825	0.344388	0.338583	0.758427	0.00716624		Zavg_-1_pairs_seg6.ct	seg6_reactivity_lowest_43_percent_constrained.DBN	0.193894	0.27957	0.395623	0.712329
				Zavg_-1_pairs_seg1.ct	seg1_reactivity_lowest_44_percent_constrained.DBN	0.207021	0.329897	0.391984	0.715084	0.00768907		Zavg_-1_pairs_seg2.ct	seg2_reactivity_lowest_44_percent_constrained.DBN	0.210837	0.341991	0.376077	0.759615	0.00799595		Zavg_-1_pairs_seg3.ct	seg3_reactivity_lowest_44_percent_constrained.DBN	0.2128	0.321637	0.395833	0.743243	0.00737344		Zavg_-1_pairs_seg4.ct	seg4_reactivity_lowest_44_percent_constrained.DBN	0.234069	0.253846	0.428251	0.647059	0.00652862		Zavg_-1_pairs_seg5.ct	seg5_reactivity_lowest_44_percent_constrained.DBN	0.191011	0.34949	0.348031	0.769663	0.00727241		Zavg_-1_pairs_seg6.ct	seg6_reactivity_lowest_44_percent_constrained.DBN	0.19802	0.284946	0.40404	0.726027
				Zavg_-1_pairs_seg1.ct	seg1_reactivity_lowest_45_percent_constrained.DBN	0.2127	0.332474	0.402737	0.72067	0.00774914		Zavg_-1_pairs_seg2.ct	seg2_reactivity_lowest_45_percent_constrained.DBN	0.216738	0.34632	0.386603	0.769231	0.00809717		Zavg_-1_pairs_seg3.ct	seg3_reactivity_lowest_45_percent_constrained.DBN	0.218133	0.324561	0.405754	0.75	0.00744048		Zavg_-1_pairs_seg4.ct	seg4_reactivity_lowest_45_percent_constrained.DBN	0.238971	0.261538	0.43722	0.666667	0.00597907		Zavg_-1_pairs_seg5.ct	seg5_reactivity_lowest_45_percent_constrained.DBN	0.197926	0.34949	0.36063	0.769663	0.00969654		Zavg_-1_pairs_seg6.ct	seg6_reactivity_lowest_45_percent_constrained.DBN	0.20297	0.290323	0.414141	0.739726
				Zavg_-1_pairs_seg1.ct	seg1_reactivity_lowest_46_percent_constrained.DBN	0.217863	0.337629	0.412512	0.731844	0.0071539		Zavg_-1_pairs_seg2.ct	seg2_reactivity_lowest_46_percent_constrained.DBN	0.222639	0.348485	0.397129	0.774038	0.00814777		Zavg_-1_pairs_seg3.ct	seg3_reactivity_lowest_46_percent_constrained.DBN	0.224533	0.324561	0.417659	0.75	0.00892857		Zavg_-1_pairs_seg4.ct	seg4_reactivity_lowest_46_percent_constrained.DBN	0.245098	0.261538	0.44843	0.666667	0.00747384		Zavg_-1_pairs_seg5.ct	seg5_reactivity_lowest_46_percent_constrained.DBN	0.20484	0.34949	0.373228	0.769663	0.00969654		Zavg_-1_pairs_seg6.ct	seg6_reactivity_lowest_46_percent_constrained.DBN	0.208746	0.290323	0.425926	0.739726
				Zavg_-1_pairs_seg1.ct	seg1_reactivity_lowest_47_percent_constrained.DBN	0.223025	0.342784	0.422287	0.743017	0.00726312		Zavg_-1_pairs_seg2.ct	seg2_reactivity_lowest_47_percent_constrained.DBN	0.227468	0.357143	0.405742	0.793269	0.00683198		Zavg_-1_pairs_seg3.ct	seg3_reactivity_lowest_47_percent_constrained.DBN	0.2304	0.324561	0.428571	0.75	0.00818452		Zavg_-1_pairs_seg4.ct	seg4_reactivity_lowest_47_percent_constrained.DBN	0.25	0.269231	0.457399	0.686275	0.00615493		Zavg_-1_pairs_seg5.ct	seg5_reactivity_lowest_47_percent_constrained.DBN	0.210026	0.354592	0.382677	0.780899	0.00737857		Zavg_-1_pairs_seg6.ct	seg6_reactivity_lowest_47_percent_constrained.DBN	0.213696	0.290323	0.436027	0.739726
				Zavg_-1_pairs_seg1.ct	seg1_reactivity_lowest_48_percent_constrained.DBN	0.22922	0.342784	0.434018	0.743017	0.00871574		Zavg_-1_pairs_seg2.ct	seg2_reactivity_lowest_48_percent_constrained.DBN	0.233369	0.359307	0.416268	0.798077	0.00840081		Zavg_-1_pairs_seg3.ct	seg3_reactivity_lowest_48_percent_constrained.DBN	0.236267	0.327485	0.439484	0.756757	0.00825826		Zavg_-1_pairs_seg4.ct	seg4_reactivity_lowest_48_percent_constrained.DBN	0.254902	0.284615	0.466368	0.72549	0.00650664		Zavg_-1_pairs_seg5.ct	seg5_reactivity_lowest_48_percent_constrained.DBN	0.21694	0.354592	0.395276	0.780899	0.0098381		Zavg_-1_pairs_seg6.ct	seg6_reactivity_lowest_48_percent_constrained.DBN	0.218647	0.295699	0.446128	0.753425
				Zavg_-1_pairs_seg1.ct	seg1_reactivity_lowest_49_percent_constrained.DBN	0.234899	0.345361	0.44477	0.748603	0.0080495		Zavg_-1_pairs_seg2.ct	seg2_reactivity_lowest_49_percent_constrained.DBN	0.238734	0.365801	0.425837	0.8125	0.00777512		Zavg_-1_pairs_seg3.ct	seg3_reactivity_lowest_49_percent_constrained.DBN	0.241067	0.333333	0.448413	0.77027	0.00687741		Zavg_-1_pairs_seg4.ct	seg4_reactivity_lowest_49_percent_constrained.DBN	0.260417	0.284615	0.476457	0.72549	0.00731997		Zavg_-1_pairs_seg5.ct	seg5_reactivity_lowest_49_percent_constrained.DBN	0.221262	0.362245	0.40315	0.797753	0.00628152		Zavg_-1_pairs_seg6.ct	seg6_reactivity_lowest_49_percent_constrained.DBN	0.224422	0.295699	0.457912	0.753425
				Zavg_-1_pairs_seg1.ct	seg1_reactivity_lowest_50_percent_constrained.DBN	0.240578	0.347938	0.455523	0.75419	0.00810957		Zavg_-1_pairs_seg2.ct	seg2_reactivity_lowest_50_percent_constrained.DBN	0.245172	0.365801	0.437321	0.8125	0.00933014		Zavg_-1_pairs_seg3.ct	seg3_reactivity_lowest_50_percent_constrained.DBN	0.247467	0.333333	0.460317	0.77027	0.00916988		Zavg_-1_pairs_seg4.ct	seg4_reactivity_lowest_50_percent_constrained.DBN	0.266544	0.284615	0.487668	0.72549	0.0081333		Zavg_-1_pairs_seg5.ct	seg5_reactivity_lowest_50_percent_constrained.DBN	0.227312	0.364796	0.414173	0.803371	0.00885606		Zavg_-1_pairs_seg6.ct	seg6_reactivity_lowest_50_percent_constrained.DBN	0.230198	0.295699	0.469697	0.753425
				Zavg_-1_pairs_seg1.ct	seg1_reactivity_lowest_51_percent_constrained.DBN	0.246257	0.350515	0.466276	0.759777	0.00816964		Zavg_-1_pairs_seg2.ct	seg2_reactivity_lowest_51_percent_constrained.DBN	0.252146	0.365801	0.449761	0.8125	0.0101077		Zavg_-1_pairs_seg3.ct	seg3_reactivity_lowest_51_percent_constrained.DBN	0.253333	0.336257	0.47123	0.777027	0.00847946		Zavg_-1_pairs_seg4.ct	seg4_reactivity_lowest_51_percent_constrained.DBN	0.272059	0.284615	0.497758	0.72549	0.00731997		Zavg_-1_pairs_seg5.ct	seg5_reactivity_lowest_51_percent_constrained.DBN	0.233362	0.369898	0.425197	0.814607	0.00897992		Zavg_-1_pairs_seg6.ct	seg6_reactivity_lowest_51_percent_constrained.DBN	0.235149	0.295699	0.479798	0.753425
				Zavg_-1_pairs_seg1.ct	seg1_reactivity_lowest_52_percent_constrained.DBN	0.251936	0.353093	0.477028	0.765363	0.00822971		Zavg_-1_pairs_seg2.ct	seg2_reactivity_lowest_52_percent_constrained.DBN	0.258047	0.37013	0.460287	0.822115	0.00865385		Zavg_-1_pairs_seg3.ct	seg3_reactivity_lowest_52_percent_constrained.DBN	0.2592	0.336257	0.482143	0.777027	0.00847946		Zavg_-1_pairs_seg4.ct	seg4_reactivity_lowest_52_percent_constrained.DBN	0.276961	0.292308	0.506726	0.745098	0.00668249		Zavg_-1_pairs_seg5.ct	seg5_reactivity_lowest_52_percent_constrained.DBN	0.239412	0.372449	0.43622	0.820225	0.00904185		Zavg_-1_pairs_seg6.ct	seg6_reactivity_lowest_52_percent_constrained.DBN	0.240924	0.295699	0.491582	0.753425
				Zavg_-1_pairs_seg1.ct	seg1_reactivity_lowest_53_percent_constrained.DBN	0.258131	0.353093	0.488759	0.765363	0.00897787		Zavg_-1_pairs_seg2.ct	seg2_reactivity_lowest_53_percent_constrained.DBN	0.263412	0.374459	0.469856	0.831731	0.00795915		Zavg_-1_pairs_seg3.ct	seg3_reactivity_lowest_53_percent_constrained.DBN	0.265067	0.339181	0.493056	0.783784	0.0085532		Zavg_-1_pairs_seg4.ct	seg4_reactivity_lowest_53_percent_constrained.DBN	0.283088	0.292308	0.517937	0.745098	0.00835312		Zavg_-1_pairs_seg5.ct	seg5_reactivity_lowest_53_percent_constrained.DBN	0.245462	0.375	0.447244	0.825843	0.00910378		Zavg_-1_pairs_seg6.ct	seg6_reactivity_lowest_53_percent_constrained.DBN	0.2467	0.295699	0.503367	0.753425
				Zavg_-1_pairs_seg1.ct	seg1_reactivity_lowest_54_percent_constrained.DBN	0.26381	0.35567	0.499511	0.77095	0.00828978		Zavg_-1_pairs_seg2.ct	seg2_reactivity_lowest_54_percent_constrained.DBN	0.26985	0.376623	0.48134	0.836538	0.00960618		Zavg_-1_pairs_seg3.ct	seg3_reactivity_lowest_54_percent_constrained.DBN	0.270933	0.339181	0.503968	0.783784	0.0085532		Zavg_-1_pairs_seg4.ct	seg4_reactivity_lowest_54_percent_constrained.DBN	0.288603	0.292308	0.528027	0.745098	0.00751781		Zavg_-1_pairs_seg5.ct	seg5_reactivity_lowest_54_percent_constrained.DBN	0.250648	0.380102	0.456693	0.837079	0.0079094		Zavg_-1_pairs_seg6.ct	seg6_reactivity_lowest_54_percent_constrained.DBN	0.250825	0.301075	0.511785	0.767123
				Zavg_-1_pairs_seg1.ct	seg1_reactivity_lowest_55_percent_constrained.DBN	0.270005	0.35567	0.511241	0.77095	0.0090434		Zavg_-1_pairs_seg2.ct	seg2_reactivity_lowest_55_percent_constrained.DBN	0.276288	0.376623	0.492823	0.836538	0.00960618		Zavg_-1_pairs_seg3.ct	seg3_reactivity_lowest_55_percent_constrained.DBN	0.2768	0.342105	0.514881	0.790541	0.00862693		Zavg_-1_pairs_seg4.ct	seg4_reactivity_lowest_55_percent_constrained.DBN	0.29473	0.292308	0.539238	0.745098	0.00835312		Zavg_-1_pairs_seg5.ct	seg5_reactivity_lowest_55_percent_constrained.DBN	0.25497	0.387755	0.464567	0.853933	0.00672388		Zavg_-1_pairs_seg6.ct	seg6_reactivity_lowest_55_percent_constrained.DBN	0.256601	0.301075	0.523569	0.767123
				Zavg_-1_pairs_seg1.ct	seg1_reactivity_lowest_56_percent_constrained.DBN	0.2762	0.35567	0.522972	0.77095	0.0090434		Zavg_-1_pairs_seg2.ct	seg2_reactivity_lowest_56_percent_constrained.DBN	0.282725	0.378788	0.504306	0.841346	0.00966139		Zavg_-1_pairs_seg3.ct	seg3_reactivity_lowest_56_percent_constrained.DBN	0.282133	0.345029	0.524802	0.797297	0.0079097		Zavg_-1_pairs_seg4.ct	seg4_reactivity_lowest_56_percent_constrained.DBN	0.300245	0.292308	0.549327	0.745098	0.00751781		Zavg_-1_pairs_seg5.ct	seg5_reactivity_lowest_56_percent_constrained.DBN	0.26102	0.390306	0.475591	0.859551	0.00947536		Zavg_-1_pairs_seg6.ct	seg6_reactivity_lowest_56_percent_constrained.DBN	0.262376	0.301075	0.535354	0.767123
				Zavg_-1_pairs_seg1.ct	seg1_reactivity_lowest_57_percent_constrained.DBN	0.281363	0.360825	0.532747	0.782123	0.00764539		Zavg_-1_pairs_seg2.ct	seg2_reactivity_lowest_57_percent_constrained.DBN	0.28809	0.383117	0.513876	0.850962	0.00814317		Zavg_-1_pairs_seg3.ct	seg3_reactivity_lowest_57_percent_constrained.DBN	0.288	0.347953	0.535714	0.804054	0.0087744		Zavg_-1_pairs_seg4.ct	seg4_reactivity_lowest_57_percent_constrained.DBN	0.306373	0.292308	0.560538	0.745098	0.00835312		Zavg_-1_pairs_seg5.ct	seg5_reactivity_lowest_57_percent_constrained.DBN	0.26707	0.392857	0.486614	0.865169	0.00953729		Zavg_-1_pairs_seg6.ct	seg6_reactivity_lowest_57_percent_constrained.DBN	0.267327	0.301075	0.545455	0.767123
				Zavg_-1_pairs_seg1.ct	seg1_reactivity_lowest_58_percent_constrained.DBN	0.286526	0.365979	0.542522	0.793296	0.0077546		Zavg_-1_pairs_seg2.ct	seg2_reactivity_lowest_58_percent_constrained.DBN	0.293455	0.38961	0.523445	0.865385	0.00828119		Zavg_-1_pairs_seg3.ct	seg3_reactivity_lowest_58_percent_constrained.DBN	0.2928	0.353801	0.544643	0.817568	0.00729971		Zavg_-1_pairs_seg4.ct	seg4_reactivity_lowest_58_percent_constrained.DBN	0.311887	0.292308	0.570628	0.745098	0.00751781		Zavg_-1_pairs_seg5.ct	seg5_reactivity_lowest_58_percent_constrained.DBN	0.27312	0.397959	0.497638	0.876404	0.00966115		Zavg_-1_pairs_seg6.ct	seg6_reactivity_lowest_58_percent_constrained.DBN	0.272277	0.306452	0.555556	0.780822
				Zavg_-1_pairs_seg1.ct	seg1_reactivity_lowest_59_percent_constrained.DBN	0.292721	0.365979	0.554252	0.793296	0.00930553		Zavg_-1_pairs_seg2.ct	seg2_reactivity_lowest_59_percent_constrained.DBN	0.29882	0.393939	0.533014	0.875	0.00837321		Zavg_-1_pairs_seg3.ct	seg3_reactivity_lowest_59_percent_constrained.DBN	0.2992	0.353801	0.556548	0.817568	0.00973295		Zavg_-1_pairs_seg4.ct	seg4_reactivity_lowest_59_percent_constrained.DBN	0.317402	0.292308	0.580717	0.745098	0.00751781		Zavg_-1_pairs_seg5.ct	seg5_reactivity_lowest_59_percent_constrained.DBN	0.280035	0.397959	0.510236	0.876404	0.0110413		Zavg_-1_pairs_seg6.ct	seg6_reactivity_lowest_59_percent_constrained.DBN	0.278053	0.306452	0.56734	0.780822
				Zavg_-1_pairs_seg1.ct	seg1_reactivity_lowest_60_percent_constrained.DBN	0.298916	0.365979	0.565982	0.793296	0.00930553		Zavg_-1_pairs_seg2.ct	seg2_reactivity_lowest_60_percent_constrained.DBN	0.305258	0.396104	0.544498	0.879808	0.0101031		Zavg_-1_pairs_seg3.ct	seg3_reactivity_lowest_60_percent_constrained.DBN	0.305067	0.356725	0.56746	0.824324	0.0089956		Zavg_-1_pairs_seg4.ct	seg4_reactivity_lowest_60_percent_constrained.DBN	0.323529	0.292308	0.591928	0.745098	0.00835312		Zavg_-1_pairs_seg5.ct	seg5_reactivity_lowest_60_percent_constrained.DBN	0.286949	0.397959	0.522835	0.876404	0.0110413		Zavg_-1_pairs_seg6.ct	seg6_reactivity_lowest_60_percent_constrained.DBN	0.282178	0.311828	0.575758	0.794521
				Zavg_-1_pairs_seg1.ct	seg1_reactivity_lowest_61_percent_constrained.DBN	0.304595	0.368557	0.576735	0.798883	0.00859014		Zavg_-1_pairs_seg2.ct	seg2_reactivity_lowest_61_percent_constrained.DBN	0.311159	0.398268	0.555024	0.884615	0.00931174		Zavg_-1_pairs_seg3.ct	seg3_reactivity_lowest_61_percent_constrained.DBN	0.3104	0.359649	0.577381	0.831081	0.00824485		Zavg_-1_pairs_seg4.ct	seg4_reactivity_lowest_61_percent_constrained.DBN	0.329044	0.292308	0.602018	0.745098	0.00751781		Zavg_-1_pairs_seg5.ct	seg5_reactivity_lowest_61_percent_constrained.DBN	0.293863	0.397959	0.535433	0.876404	0.0110413		Zavg_-1_pairs_seg6.ct	seg6_reactivity_lowest_61_percent_constrained.DBN	0.286304	0.322581	0.584175	0.821918
				Zavg_-1_pairs_seg1.ct	seg1_reactivity_lowest_62_percent_constrained.DBN	0.310274	0.371134	0.587488	0.804469	0.00865021		Zavg_-1_pairs_seg2.ct	seg2_reactivity_lowest_62_percent_constrained.DBN	0.317597	0.400433	0.566507	0.889423	0.0102135		Zavg_-1_pairs_seg3.ct	seg3_reactivity_lowest_62_percent_constrained.DBN	0.3168	0.359649	0.589286	0.831081	0.00989382		Zavg_-1_pairs_seg4.ct	seg4_reactivity_lowest_62_percent_constrained.DBN	0.335172	0.292308	0.613229	0.745098	0.00835312		Zavg_-1_pairs_seg5.ct	seg5_reactivity_lowest_62_percent_constrained.DBN	0.299914	0.40051	0.546457	0.882022	0.00972308		Zavg_-1_pairs_seg6.ct	seg6_reactivity_lowest_62_percent_constrained.DBN	0.291254	0.327957	0.594276	0.835616
				Zavg_-1_pairs_seg1.ct	seg1_reactivity_lowest_63_percent_constrained.DBN	0.315436	0.376289	0.597263	0.815642	0.00797304		Zavg_-1_pairs_seg2.ct	seg2_reactivity_lowest_63_percent_constrained.DBN	0.323498	0.402597	0.577033	0.894231	0.00941296		Zavg_-1_pairs_seg3.ct	seg3_reactivity_lowest_63_percent_constrained.DBN	0.322133	0.362573	0.599206	0.837838	0.00831188		Zavg_-1_pairs_seg4.ct	seg4_reactivity_lowest_63_percent_constrained.DBN	0.340686	0.292308	0.623318	0.745098	0.00751781		Zavg_-1_pairs_seg5.ct	seg5_reactivity_lowest_63_percent_constrained.DBN	0.304235	0.408163	0.554331	0.898876	0.00707777		Zavg_-1_pairs_seg6.ct	seg6_reactivity_lowest_63_percent_constrained.DBN	0.29538	0.333333	0.602694	0.849315
				Zavg_-1_pairs_seg1.ct	seg1_reactivity_lowest_64_percent_constrained.DBN	0.320599	0.381443	0.607038	0.826816	0.00808226		Zavg_-1_pairs_seg2.ct	seg2_reactivity_lowest_64_percent_constrained.DBN	0.329936	0.404762	0.588517	0.899038	0.0103239		Zavg_-1_pairs_seg3.ct	seg3_reactivity_lowest_64_percent_constrained.DBN	0.328533	0.362573	0.611111	0.837838	0.00997426		Zavg_-1_pairs_seg4.ct	seg4_reactivity_lowest_64_percent_constrained.DBN	0.346814	0.292308	0.634529	0.745098	0.00835312		Zavg_-1_pairs_seg5.ct	seg5_reactivity_lowest_64_percent_constrained.DBN	0.31115	0.408163	0.566929	0.898876	0.0113244		Zavg_-1_pairs_seg6.ct	seg6_reactivity_lowest_64_percent_constrained.DBN	0.301155	0.333333	0.614478	0.849315
				Zavg_-1_pairs_seg1.ct	seg1_reactivity_lowest_65_percent_constrained.DBN	0.326278	0.384021	0.617791	0.832402	0.00895056		Zavg_-1_pairs_seg2.ct	seg2_reactivity_lowest_65_percent_constrained.DBN	0.335837	0.406926	0.599043	0.903846	0.00951417		Zavg_-1_pairs_seg3.ct	seg3_reactivity_lowest_65_percent_constrained.DBN	0.3344	0.362573	0.622024	0.837838	0.00914307		Zavg_-1_pairs_seg4.ct	seg4_reactivity_lowest_65_percent_constrained.DBN	0.352328	0.292308	0.644619	0.745098	0.00751781		Zavg_-1_pairs_seg5.ct	seg5_reactivity_lowest_65_percent_constrained.DBN	0.318064	0.408163	0.579528	0.898876	0.0113244		Zavg_-1_pairs_seg6.ct	seg6_reactivity_lowest_65_percent_constrained.DBN	0.306931	0.333333	0.626263	0.849315
				Zavg_-1_pairs_seg1.ct	seg1_reactivity_lowest_66_percent_constrained.DBN	0.33144	0.389175	0.627566	0.843575	0.00824609		Zavg_-1_pairs_seg2.ct	seg2_reactivity_lowest_66_percent_constrained.DBN	0.342811	0.406926	0.611483	0.903846	0.011244		Zavg_-1_pairs_seg3.ct	seg3_reactivity_lowest_66_percent_constrained.DBN	0.3408	0.362573	0.633929	0.837838	0.00997426		Zavg_-1_pairs_seg4.ct	seg4_reactivity_lowest_66_percent_constrained.DBN	0.35723	0.3	0.653587	0.764706	0.00685835		Zavg_-1_pairs_seg5.ct	seg5_reactivity_lowest_66_percent_constrained.DBN	0.325843	0.408163	0.593701	0.898876	0.01274		Zavg_-1_pairs_seg6.ct	seg6_reactivity_lowest_66_percent_constrained.DBN	0.311881	0.333333	0.636364	0.849315
				Zavg_-1_pairs_seg1.ct	seg1_reactivity_lowest_67_percent_constrained.DBN	0.337636	0.389175	0.639296	0.843575	0.00989531		Zavg_-1_pairs_seg2.ct	seg2_reactivity_lowest_67_percent_constrained.DBN	0.348712	0.411255	0.62201	0.913462	0.00961538		Zavg_-1_pairs_seg3.ct	seg3_reactivity_lowest_67_percent_constrained.DBN	0.346133	0.368421	0.643849	0.851351	0.00844595		Zavg_-1_pairs_seg4.ct	seg4_reactivity_lowest_67_percent_constrained.DBN	0.363358	0.3	0.664798	0.764706	0.00857294		Zavg_-1_pairs_seg5.ct	seg5_reactivity_lowest_67_percent_constrained.DBN	0.332757	0.408163	0.606299	0.898876	0.0113244		Zavg_-1_pairs_seg6.ct	seg6_reactivity_lowest_67_percent_constrained.DBN	0.317657	0.333333	0.648148	0.849315
				Zavg_-1_pairs_seg1.ct	seg1_reactivity_lowest_68_percent_constrained.DBN	0.343831	0.389175	0.651026	0.843575	0.00989531		Zavg_-1_pairs_seg2.ct	seg2_reactivity_lowest_68_percent_constrained.DBN	0.35515	0.411255	0.633493	0.913462	0.0104895		Zavg_-1_pairs_seg3.ct	seg3_reactivity_lowest_68_percent_constrained.DBN	0.351467	0.371345	0.65377	0.858108	0.00851298		Zavg_-1_pairs_seg4.ct	seg4_reactivity_lowest_68_percent_constrained.DBN	0.368873	0.3	0.674888	0.764706	0.00771564		Zavg_-1_pairs_seg5.ct	seg5_reactivity_lowest_68_percent_constrained.DBN	0.339672	0.408163	0.618898	0.898876	0.0113244		Zavg_-1_pairs_seg6.ct	seg6_reactivity_lowest_68_percent_constrained.DBN	0.323432	0.333333	0.659933	0.849315
				Zavg_-1_pairs_seg1.ct	seg1_reactivity_lowest_69_percent_constrained.DBN	0.350026	0.389175	0.662757	0.843575	0.00989531		Zavg_-1_pairs_seg2.ct	seg2_reactivity_lowest_69_percent_constrained.DBN	0.362124	0.411255	0.645933	0.913462	0.0113636		Zavg_-1_pairs_seg3.ct	seg3_reactivity_lowest_69_percent_constrained.DBN	0.357867	0.371345	0.665675	0.858108	0.0102156		Zavg_-1_pairs_seg4.ct	seg4_reactivity_lowest_69_percent_constrained.DBN	0.375	0.3	0.686099	0.764706	0.00857294		Zavg_-1_pairs_seg5.ct	seg5_reactivity_lowest_69_percent_constrained.DBN	0.346586	0.408163	0.631496	0.898876	0.0113244		Zavg_-1_pairs_seg6.ct	seg6_reactivity_lowest_69_percent_constrained.DBN	0.328383	0.333333	0.670034	0.849315
				Zavg_-1_pairs_seg1.ct	seg1_reactivity_lowest_70_percent_constrained.DBN	0.355188	0.39433	0.672532	0.854749	0.00835531		Zavg_-1_pairs_seg2.ct	seg2_reactivity_lowest_70_percent_constrained.DBN	0.368562	0.411255	0.657416	0.913462	0.0104895		Zavg_-1_pairs_seg3.ct	seg3_reactivity_lowest_70_percent_constrained.DBN	0.363733	0.371345	0.676587	0.858108	0.00936427		Zavg_-1_pairs_seg4.ct	seg4_reactivity_lowest_70_percent_constrained.DBN	0.380515	0.3	0.696188	0.764706	0.00771564		Zavg_-1_pairs_seg5.ct	seg5_reactivity_lowest_70_percent_constrained.DBN	0.351772	0.413265	0.640945	0.910112	0.00859949		Zavg_-1_pairs_seg6.ct	seg6_reactivity_lowest_70_percent_constrained.DBN	0.334158	0.333333	0.681818	0.849315
				Zavg_-1_pairs_seg1.ct	seg1_reactivity_lowest_71_percent_constrained.DBN	0.361384	0.39433	0.684262	0.854749	0.0100264		Zavg_-1_pairs_seg2.ct	seg2_reactivity_lowest_71_percent_constrained.DBN	0.375536	0.411255	0.669856	0.913462	0.0113636		Zavg_-1_pairs_seg3.ct	seg3_reactivity_lowest_71_percent_constrained.DBN	0.370133	0.371345	0.688492	0.858108	0.0102156		Zavg_-1_pairs_seg4.ct	seg4_reactivity_lowest_71_percent_constrained.DBN	0.386642	0.3	0.707399	0.764706	0.00857294		Zavg_-1_pairs_seg5.ct	seg5_reactivity_lowest_71_percent_constrained.DBN	0.356093	0.420918	0.648819	0.926966	0.00729895		Zavg_-1_pairs_seg6.ct	seg6_reactivity_lowest_71_percent_constrained.DBN	0.339934	0.333333	0.693603	0.849315
				Zavg_-1_pairs_seg1.ct	seg1_reactivity_lowest_72_percent_constrained.DBN	0.367579	0.39433	0.695992	0.854749	0.0100264		Zavg_-1_pairs_seg2.ct	seg2_reactivity_lowest_72_percent_constrained.DBN	0.381974	0.411255	0.68134	0.913462	0.0104895		Zavg_-1_pairs_seg3.ct	seg3_reactivity_lowest_72_percent_constrained.DBN	0.374933	0.377193	0.697421	0.871622	0.00778234		Zavg_-1_pairs_seg4.ct	seg4_reactivity_lowest_72_percent_constrained.DBN	0.392157	0.3	0.717489	0.764706	0.00771564		Zavg_-1_pairs_seg5.ct	seg5_reactivity_lowest_72_percent_constrained.DBN	0.363008	0.420918	0.661417	0.926966	0.0116783		Zavg_-1_pairs_seg6.ct	seg6_reactivity_lowest_72_percent_constrained.DBN	0.344884	0.333333	0.703704	0.849315
				Zavg_-1_pairs_seg1.ct	seg1_reactivity_lowest_73_percent_constrained.DBN	0.373774	0.39433	0.707722	0.854749	0.0100264		Zavg_-1_pairs_seg2.ct	seg2_reactivity_lowest_73_percent_constrained.DBN	0.388948	0.411255	0.69378	0.913462	0.0113636		Zavg_-1_pairs_seg3.ct	seg3_reactivity_lowest_73_percent_constrained.DBN	0.378133	0.394737	0.703373	0.912162	0.00542954		Zavg_-1_pairs_seg4.ct	seg4_reactivity_lowest_73_percent_constrained.DBN	0.397672	0.3	0.727578	0.764706	0.00771564		Zavg_-1_pairs_seg5.ct	seg5_reactivity_lowest_73_percent_constrained.DBN	0.369922	0.420918	0.674016	0.926966	0.0116783		Zavg_-1_pairs_seg6.ct	seg6_reactivity_lowest_73_percent_constrained.DBN	0.35066	0.333333	0.715488	0.849315
				Zavg_-1_pairs_seg1.ct	seg1_reactivity_lowest_74_percent_constrained.DBN	0.378936	0.399485	0.717498	0.865922	0.00846453		Zavg_-1_pairs_seg2.ct	seg2_reactivity_lowest_74_percent_constrained.DBN	0.39485	0.41342	0.704306	0.918269	0.00966599		Zavg_-1_pairs_seg3.ct	seg3_reactivity_lowest_74_percent_constrained.DBN	0.384	0.394737	0.714286	0.912162	0.00995415		Zavg_-1_pairs_seg4.ct	seg4_reactivity_lowest_74_percent_constrained.DBN	0.403799	0.3	0.738789	0.764706	0.00857294		Zavg_-1_pairs_seg5.ct	seg5_reactivity_lowest_74_percent_constrained.DBN	0.377701	0.420918	0.688189	0.926966	0.0131381		Zavg_-1_pairs_seg6.ct	seg6_reactivity_lowest_74_percent_constrained.DBN	0.355611	0.33871	0.725589	0.863014
				Zavg_-1_pairs_seg1.ct	seg1_reactivity_lowest_75_percent_constrained.DBN	0.385648	0.399485	0.730205	0.865922	0.0110039		Zavg_-1_pairs_seg2.ct	seg2_reactivity_lowest_75_percent_constrained.DBN	0.401288	0.415584	0.715789	0.923077	0.0105999		Zavg_-1_pairs_seg3.ct	seg3_reactivity_lowest_75_percent_constrained.DBN	0.3904	0.394737	0.72619	0.912162	0.0108591		Zavg_-1_pairs_seg4.ct	seg4_reactivity_lowest_75_percent_constrained.DBN	0.409314	0.3	0.748879	0.764706	0.00771564		Zavg_-1_pairs_seg5.ct	seg5_reactivity_lowest_75_percent_constrained.DBN	0.384615	0.420918	0.700787	0.926966	0.0116783		Zavg_-1_pairs_seg6.ct	seg6_reactivity_lowest_75_percent_constrained.DBN	0.359736	0.344086	0.734007	0.876712
				Zavg_-1_pairs_seg1.ct	seg1_reactivity_lowest_76_percent_constrained.DBN	0.391843	0.399485	0.741935	0.865922	0.0101574		Zavg_-1_pairs_seg2.ct	seg2_reactivity_lowest_76_percent_constrained.DBN	0.407725	0.415584	0.727273	0.923077	0.0105999		Zavg_-1_pairs_seg3.ct	seg3_reactivity_lowest_76_percent_constrained.DBN	0.3968	0.394737	0.738095	0.912162	0.0108591		Zavg_-1_pairs_seg4.ct	seg4_reactivity_lowest_76_percent_constrained.DBN	0.415441	0.3	0.76009	0.764706	0.00857294		Zavg_-1_pairs_seg5.ct	seg5_reactivity_lowest_76_percent_constrained.DBN	0.39153	0.420918	0.713386	0.926966	0.0116783		Zavg_-1_pairs_seg6.ct	seg6_reactivity_lowest_76_percent_constrained.DBN	0.365512	0.344086	0.745791	0.876712
				Zavg_-1_pairs_seg1.ct	seg1_reactivity_lowest_77_percent_constrained.DBN	0.397006	0.404639	0.751711	0.877095	0.00857375		Zavg_-1_pairs_seg2.ct	seg2_reactivity_lowest_77_percent_constrained.DBN	0.4147	0.415584	0.739713	0.923077	0.0114833		Zavg_-1_pairs_seg3.ct	seg3_reactivity_lowest_77_percent_constrained.DBN	0.402667	0.394737	0.749008	0.912162	0.00995415		Zavg_-1_pairs_seg4.ct	seg4_reactivity_lowest_77_percent_constrained.DBN	0.420956	0.3	0.770179	0.764706	0.00771564		Zavg_-1_pairs_seg5.ct	seg5_reactivity_lowest_77_percent_constrained.DBN	0.398444	0.420918	0.725984	0.926966	0.0116783		Zavg_-1_pairs_seg6.ct	seg6_reactivity_lowest_77_percent_constrained.DBN	0.371287	0.344086	0.757576	0.876712
				Zavg_-1_pairs_seg1.ct	seg1_reactivity_lowest_78_percent_constrained.DBN	0.403201	0.404639	0.763441	0.877095	0.0102885		Zavg_-1_pairs_seg2.ct	seg2_reactivity_lowest_78_percent_constrained.DBN	0.421137	0.415584	0.751196	0.923077	0.0105999		Zavg_-1_pairs_seg3.ct	seg3_reactivity_lowest_78_percent_constrained.DBN	0.409067	0.394737	0.760913	0.912162	0.0108591		Zavg_-1_pairs_seg4.ct	seg4_reactivity_lowest_78_percent_constrained.DBN	0.427083	0.3	0.78139	0.764706	0.00857294		Zavg_-1_pairs_seg5.ct	seg5_reactivity_lowest_78_percent_constrained.DBN	0.405359	0.420918	0.738583	0.926966	0.0116783		Zavg_-1_pairs_seg6.ct	seg6_reactivity_lowest_78_percent_constrained.DBN	0.374587	0.354839	0.76431	0.90411
				Zavg_-1_pairs_seg1.ct	seg1_reactivity_lowest_79_percent_constrained.DBN	0.409396	0.404639	0.775171	0.877095	0.0102885		Zavg_-1_pairs_seg2.ct	seg2_reactivity_lowest_79_percent_constrained.DBN	0.425966	0.424242	0.759809	0.942308	0.00811557		Zavg_-1_pairs_seg3.ct	seg3_reactivity_lowest_79_percent_constrained.DBN	0.414933	0.394737	0.771825	0.912162	0.00995415		Zavg_-1_pairs_seg4.ct	seg4_reactivity_lowest_79_percent_constrained.DBN	0.432598	0.3	0.79148	0.764706	0.00771564		Zavg_-1_pairs_seg5.ct	seg5_reactivity_lowest_79_percent_constrained.DBN	0.412273	0.420918	0.751181	0.926966	0.0116783		Zavg_-1_pairs_seg6.ct	seg6_reactivity_lowest_79_percent_constrained.DBN	0.379538	0.360215	0.774411	0.917808
				Zavg_-1_pairs_seg1.ct	seg1_reactivity_lowest_80_percent_constrained.DBN	0.415591	0.404639	0.786901	0.877095	0.0102885		Zavg_-1_pairs_seg2.ct	seg2_reactivity_lowest_80_percent_constrained.DBN	0.430794	0.430736	0.768421	0.956731	0.00823979		Zavg_-1_pairs_seg3.ct	seg3_reactivity_lowest_80_percent_constrained.DBN	0.421333	0.394737	0.78373	0.912162	0.0108591		Zavg_-1_pairs_seg4.ct	seg4_reactivity_lowest_80_percent_constrained.DBN	0.438113	0.3	0.80157	0.764706	0.00771564		Zavg_-1_pairs_seg5.ct	seg5_reactivity_lowest_80_percent_constrained.DBN	0.419188	0.420918	0.76378	0.926966	0.0116783		Zavg_-1_pairs_seg6.ct	seg6_reactivity_lowest_80_percent_constrained.DBN	0.385314	0.360215	0.786195	0.917808
				Zavg_-1_pairs_seg1.ct	seg1_reactivity_lowest_81_percent_constrained.DBN	0.421786	0.404639	0.798631	0.877095	0.0102885		Zavg_-1_pairs_seg2.ct	seg2_reactivity_lowest_81_percent_constrained.DBN	0.437768	0.430736	0.780861	0.956731	0.0119019		Zavg_-1_pairs_seg3.ct	seg3_reactivity_lowest_81_percent_constrained.DBN	0.4272	0.394737	0.794643	0.912162	0.00995415		Zavg_-1_pairs_seg4.ct	seg4_reactivity_lowest_81_percent_constrained.DBN	0.44424	0.3	0.81278	0.764706	0.00857294		Zavg_-1_pairs_seg5.ct	seg5_reactivity_lowest_81_percent_constrained.DBN	0.426966	0.420918	0.777953	0.926966	0.0131381		Zavg_-1_pairs_seg6.ct	seg6_reactivity_lowest_81_percent_constrained.DBN	0.390264	0.360215	0.796296	0.917808
				Zavg_-1_pairs_seg1.ct	seg1_reactivity_lowest_82_percent_constrained.DBN	0.427981	0.404639	0.810362	0.877095	0.0102885		Zavg_-1_pairs_seg2.ct	seg2_reactivity_lowest_82_percent_constrained.DBN	0.444206	0.430736	0.792344	0.956731	0.0109864		Zavg_-1_pairs_seg3.ct	seg3_reactivity_lowest_82_percent_constrained.DBN	0.433067	0.397661	0.805556	0.918919	0.0100279		Zavg_-1_pairs_seg4.ct	seg4_reactivity_lowest_82_percent_constrained.DBN	0.448529	0.315385	0.820628	0.803922	0.0063088		Zavg_-1_pairs_seg5.ct	seg5_reactivity_lowest_82_percent_constrained.DBN	0.433881	0.420918	0.790551	0.926966	0.0116783		Zavg_-1_pairs_seg6.ct	seg6_reactivity_lowest_82_percent_constrained.DBN	0.39604	0.360215	0.808081	0.917808
				Zavg_-1_pairs_seg1.ct	seg1_reactivity_lowest_83_percent_constrained.DBN	0.434177	0.404639	0.822092	0.877095	0.0102885		Zavg_-1_pairs_seg2.ct	seg2_reactivity_lowest_83_percent_constrained.DBN	0.450107	0.435065	0.802871	0.966346	0.0101721		Zavg_-1_pairs_seg3.ct	seg3_reactivity_lowest_83_percent_constrained.DBN	0.438933	0.397661	0.816468	0.918919	0.0100279		Zavg_-1_pairs_seg4.ct	seg4_reactivity_lowest_83_percent_constrained.DBN	0.454044	0.323077	0.830717	0.823529	0.00830915		Zavg_-1_pairs_seg5.ct	seg5_reactivity_lowest_83_percent_constrained.DBN	0.440795	0.420918	0.80315	0.926966	0.0116783		Zavg_-1_pairs_seg6.ct	seg6_reactivity_lowest_83_percent_constrained.DBN	0.401815	0.360215	0.819865	0.917808
				Zavg_-1_pairs_seg1.ct	seg1_reactivity_lowest_84_percent_constrained.DBN	0.439855	0.407216	0.832845	0.882682	0.0094912		Zavg_-1_pairs_seg2.ct	seg2_reactivity_lowest_84_percent_constrained.DBN	0.456545	0.437229	0.814354	0.971154	0.011152		Zavg_-1_pairs_seg3.ct	seg3_reactivity_lowest_84_percent_constrained.DBN	0.445333	0.397661	0.828373	0.918919	0.0109395		Zavg_-1_pairs_seg4.ct	seg4_reactivity_lowest_84_percent_constrained.DBN	0.459559	0.323077	0.840807	0.823529	0.00830915		Zavg_-1_pairs_seg5.ct	seg5_reactivity_lowest_84_percent_constrained.DBN	0.445981	0.42602	0.812598	0.938202	0.0088649		Zavg_-1_pairs_seg6.ct	seg6_reactivity_lowest_84_percent_constrained.DBN	0.406766	0.360215	0.829966	0.917808
				Zavg_-1_pairs_seg1.ct	seg1_reactivity_lowest_85_percent_constrained.DBN	0.445018	0.412371	0.84262	0.893855	0.00873758		Zavg_-1_pairs_seg2.ct	seg2_reactivity_lowest_85_percent_constrained.DBN	0.462983	0.437229	0.825837	0.971154	0.011152		Zavg_-1_pairs_seg3.ct	seg3_reactivity_lowest_85_percent_constrained.DBN	0.451733	0.397661	0.840278	0.918919	0.0109395		Zavg_-1_pairs_seg4.ct	seg4_reactivity_lowest_85_percent_constrained.DBN	0.465686	0.323077	0.852018	0.823529	0.00923239		Zavg_-1_pairs_seg5.ct	seg5_reactivity_lowest_85_percent_constrained.DBN	0.448574	0.438776	0.817323	0.966292	0.00456516		Zavg_-1_pairs_seg6.ct	seg6_reactivity_lowest_85_percent_constrained.DBN	0.412541	0.360215	0.841751	0.917808
				Zavg_-1_pairs_seg1.ct	seg1_reactivity_lowest_86_percent_constrained.DBN	0.450697	0.414948	0.853372	0.899441	0.00967141		Zavg_-1_pairs_seg2.ct	seg2_reactivity_lowest_86_percent_constrained.DBN	0.469957	0.437229	0.838278	0.971154	0.0120813		Zavg_-1_pairs_seg3.ct	seg3_reactivity_lowest_86_percent_constrained.DBN	0.4576	0.397661	0.85119	0.918919	0.0100279		Zavg_-1_pairs_seg4.ct	seg4_reactivity_lowest_86_percent_constrained.DBN	0.471201	0.323077	0.862108	0.823529	0.00830915		Zavg_-1_pairs_seg5.ct	seg5_reactivity_lowest_86_percent_constrained.DBN	0.45376	0.443878	0.826772	0.977528	0.00923649		Zavg_-1_pairs_seg6.ct	seg6_reactivity_lowest_86_percent_constrained.DBN	0.418317	0.360215	0.853535	0.917808
				Zavg_-1_pairs_seg1.ct	seg1_reactivity_lowest_87_percent_constrained.DBN	0.45586	0.420103	0.863148	0.910615	0.00890141		Zavg_-1_pairs_seg2.ct	seg2_reactivity_lowest_87_percent_constrained.DBN	0.475322	0.441558	0.847847	0.980769	0.00938535		Zavg_-1_pairs_seg3.ct	seg3_reactivity_lowest_87_percent_constrained.DBN	0.463467	0.400585	0.862103	0.925676	0.0101016		Zavg_-1_pairs_seg4.ct	seg4_reactivity_lowest_87_percent_constrained.DBN	0.476716	0.323077	0.872197	0.823529	0.00830915		Zavg_-1_pairs_seg5.ct	seg5_reactivity_lowest_87_percent_constrained.DBN	0.460674	0.443878	0.83937	0.977528	0.0123153		Zavg_-1_pairs_seg6.ct	seg6_reactivity_lowest_87_percent_constrained.DBN	0.423267	0.360215	0.863636	0.917808
				Zavg_-1_pairs_seg1.ct	seg1_reactivity_lowest_88_percent_constrained.DBN	0.461538	0.42268	0.8739	0.916201	0.00985162		Zavg_-1_pairs_seg2.ct	seg2_reactivity_lowest_88_percent_constrained.DBN	0.481223	0.445887	0.858373	0.990385	0.0104251		Zavg_-1_pairs_seg3.ct	seg3_reactivity_lowest_88_percent_constrained.DBN	0.4688	0.403509	0.872024	0.932432	0.00925032		Zavg_-1_pairs_seg4.ct	seg4_reactivity_lowest_88_percent_constrained.DBN	0.482843	0.323077	0.883408	0.823529	0.00923239		Zavg_-1_pairs_seg5.ct	seg5_reactivity_lowest_88_percent_constrained.DBN	0.467589	0.443878	0.851969	0.977528	0.0123153		Zavg_-1_pairs_seg6.ct	seg6_reactivity_lowest_88_percent_constrained.DBN	0.429043	0.360215	0.875421	0.917808
				Zavg_-1_pairs_seg1.ct	seg1_reactivity_lowest_89_percent_constrained.DBN	0.467734	0.42268	0.88563	0.916201	0.0107472		Zavg_-1_pairs_seg2.ct	seg2_reactivity_lowest_89_percent_constrained.DBN	0.487661	0.445887	0.869856	0.990385	0.0113728		Zavg_-1_pairs_seg3.ct	seg3_reactivity_lowest_89_percent_constrained.DBN	0.4752	0.403509	0.883929	0.932432	0.0111004		Zavg_-1_pairs_seg4.ct	seg4_reactivity_lowest_89_percent_constrained.DBN	0.488358	0.323077	0.893498	0.823529	0.00830915		Zavg_-1_pairs_seg5.ct	seg5_reactivity_lowest_89_percent_constrained.DBN	0.474503	0.446429	0.864567	0.983146	0.0123861		Zavg_-1_pairs_seg6.ct	seg6_reactivity_lowest_89_percent_constrained.DBN	0.434818	0.360215	0.887205	0.917808
				Zavg_-1_pairs_seg1.ct	seg1_reactivity_lowest_90_percent_constrained.DBN	0.472896	0.427835	0.895406	0.927374	0.00906524		Zavg_-1_pairs_seg2.ct	seg2_reactivity_lowest_90_percent_constrained.DBN	0.494635	0.445887	0.882297	0.990385	0.0123206		Zavg_-1_pairs_seg3.ct	seg3_reactivity_lowest_90_percent_constrained.DBN	0.481067	0.403509	0.894841	0.932432	0.0101754		Zavg_-1_pairs_seg4.ct	seg4_reactivity_lowest_90_percent_constrained.DBN	0.494485	0.323077	0.904709	0.823529	0.00923239		Zavg_-1_pairs_seg5.ct	seg5_reactivity_lowest_90_percent_constrained.DBN	0.481417	0.446429	0.877165	0.983146	0.0123861		Zavg_-1_pairs_seg6.ct	seg6_reactivity_lowest_90_percent_constrained.DBN	0.439769	0.360215	0.897306	0.917808
				Zavg_-1_pairs_seg1.ct	seg1_reactivity_lowest_91_percent_constrained.DBN	0.478059	0.43299	0.905181	0.938547	0.00917446		Zavg_-1_pairs_seg2.ct	seg2_reactivity_lowest_91_percent_constrained.DBN	0.501073	0.445887	0.89378	0.990385	0.0113728		Zavg_-1_pairs_seg3.ct	seg3_reactivity_lowest_91_percent_constrained.DBN	0.487467	0.403509	0.906746	0.932432	0.0111004		Zavg_-1_pairs_seg4.ct	seg4_reactivity_lowest_91_percent_constrained.DBN	0.5	0.323077	0.914798	0.823529	0.00830915		Zavg_-1_pairs_seg5.ct	seg5_reactivity_lowest_91_percent_constrained.DBN	0.486603	0.451531	0.886614	0.994382	0.00939574		Zavg_-1_pairs_seg6.ct	seg6_reactivity_lowest_91_percent_constrained.DBN	0.445545	0.360215	0.909091	0.917808
				Zavg_-1_pairs_seg1.ct	seg1_reactivity_lowest_92_percent_constrained.DBN	0.484254	0.43299	0.916911	0.938547	0.0110094		Zavg_-1_pairs_seg2.ct	seg2_reactivity_lowest_92_percent_constrained.DBN	0.508047	0.445887	0.90622	0.990385	0.0123206		Zavg_-1_pairs_seg3.ct	seg3_reactivity_lowest_92_percent_constrained.DBN	0.493867	0.403509	0.918651	0.932432	0.0111004		Zavg_-1_pairs_seg4.ct	seg4_reactivity_lowest_92_percent_constrained.DBN	0.506127	0.323077	0.926009	0.823529	0.00923239		Zavg_-1_pairs_seg5.ct	seg5_reactivity_lowest_92_percent_constrained.DBN	0.493518	0.451531	0.899213	0.994382	0.0125276		Zavg_-1_pairs_seg6.ct	seg6_reactivity_lowest_92_percent_constrained.DBN	0.45132	0.360215	0.920875	0.917808
				Zavg_-1_pairs_seg1.ct	seg1_reactivity_lowest_93_percent_constrained.DBN	0.490449	0.43299	0.928641	0.938547	0.0110094		Zavg_-1_pairs_seg2.ct	seg2_reactivity_lowest_93_percent_constrained.DBN	0.514485	0.445887	0.917703	0.990385	0.0113728		Zavg_-1_pairs_seg3.ct	seg3_reactivity_lowest_93_percent_constrained.DBN	0.4992	0.406433	0.928571	0.939189	0.00931735		Zavg_-1_pairs_seg4.ct	seg4_reactivity_lowest_93_percent_constrained.DBN	0.511642	0.323077	0.936099	0.823529	0.00830915		Zavg_-1_pairs_seg5.ct	seg5_reactivity_lowest_93_percent_constrained.DBN	0.500432	0.451531	0.911811	0.994382	0.0125276		Zavg_-1_pairs_seg6.ct	seg6_reactivity_lowest_93_percent_constrained.DBN	0.45297	0.38172	0.924242	0.972603
				Zavg_-1_pairs_seg1.ct	seg1_reactivity_lowest_94_percent_constrained.DBN	0.494579	0.443299	0.936461	0.960894	0.00751432		Zavg_-1_pairs_seg2.ct	seg2_reactivity_lowest_94_percent_constrained.DBN	0.521459	0.445887	0.930144	0.990385	0.0123206		Zavg_-1_pairs_seg3.ct	seg3_reactivity_lowest_94_percent_constrained.DBN	0.502933	0.421053	0.935516	0.972973	0.00675676		Zavg_-1_pairs_seg4.ct	seg4_reactivity_lowest_94_percent_constrained.DBN	0.517157	0.323077	0.946188	0.823529	0.00830915		Zavg_-1_pairs_seg5.ct	seg5_reactivity_lowest_94_percent_constrained.DBN	0.507347	0.451531	0.924409	0.994382	0.0125276		Zavg_-1_pairs_seg6.ct	seg6_reactivity_lowest_94_percent_constrained.DBN	0.457921	0.387097	0.934343	0.986301
				Zavg_-1_pairs_seg1.ct	seg1_reactivity_lowest_95_percent_constrained.DBN	0.498193	0.456186	0.943304	0.988827	0.00676617		Zavg_-1_pairs_seg2.ct	seg2_reactivity_lowest_95_percent_constrained.DBN	0.527897	0.445887	0.941627	0.990385	0.0113728		Zavg_-1_pairs_seg3.ct	seg3_reactivity_lowest_95_percent_constrained.DBN	0.507733	0.426901	0.944444	0.986486	0.00880792		Zavg_-1_pairs_seg4.ct	seg4_reactivity_lowest_95_percent_constrained.DBN	0.523284	0.323077	0.957399	0.823529	0.00923239		Zavg_-1_pairs_seg5.ct	seg5_reactivity_lowest_95_percent_constrained.DBN	0.514261	0.451531	0.937008	0.994382	0.0125276		Zavg_-1_pairs_seg6.ct	seg6_reactivity_lowest_95_percent_constrained.DBN	0.462871	0.392473	0.944444	1
				Zavg_-1_pairs_seg1.ct	seg1_reactivity_lowest_96_percent_constrained.DBN	0.503356	0.46134	0.953079	1	0.00977517		Zavg_-1_pairs_seg2.ct	seg2_reactivity_lowest_96_percent_constrained.DBN	0.533798	0.450216	0.952153	1	0.0105263		Zavg_-1_pairs_seg3.ct	seg3_reactivity_lowest_96_percent_constrained.DBN	0.513067	0.432749	0.954365	1	0.00992063		Zavg_-1_pairs_seg4.ct	seg4_reactivity_lowest_96_percent_constrained.DBN	0.528799	0.323077	0.967489	0.823529	0.00830915		Zavg_-1_pairs_seg5.ct	seg5_reactivity_lowest_96_percent_constrained.DBN	0.521175	0.451531	0.949606	0.994382	0.0125276		Zavg_-1_pairs_seg6.ct	seg6_reactivity_lowest_96_percent_constrained.DBN	0.467822	0.392473	0.954545	1
				Zavg_-1_pairs_seg1.ct	seg1_reactivity_lowest_97_percent_constrained.DBN	0.509551	0.46134	0.964809	1	0.0117302		Zavg_-1_pairs_seg2.ct	seg2_reactivity_lowest_97_percent_constrained.DBN	0.540236	0.450216	0.963636	1	0.0114833		Zavg_-1_pairs_seg3.ct	seg3_reactivity_lowest_97_percent_constrained.DBN	0.518933	0.432749	0.965278	1	0.0109127		Zavg_-1_pairs_seg4.ct	seg4_reactivity_lowest_97_percent_constrained.DBN	0.534926	0.323077	0.9787	0.823529	0.00923239		Zavg_-1_pairs_seg5.ct	seg5_reactivity_lowest_97_percent_constrained.DBN	0.528954	0.451531	0.96378	0.994382	0.0140936		Zavg_-1_pairs_seg6.ct	seg6_reactivity_lowest_97_percent_constrained.DBN	0.473597	0.392473	0.96633	1
				Zavg_-1_pairs_seg1.ct	seg1_reactivity_lowest_98_percent_constrained.DBN	0.515746	0.46134	0.97654	1	0.0117302		Zavg_-1_pairs_seg2.ct	seg2_reactivity_lowest_98_percent_constrained.DBN	0.54721	0.450216	0.976077	1	0.0124402		Zavg_-1_pairs_seg3.ct	seg3_reactivity_lowest_98_percent_constrained.DBN	0.525333	0.432749	0.977183	1	0.0119048		Zavg_-1_pairs_seg4.ct	seg4_reactivity_lowest_98_percent_constrained.DBN	0.540441	0.323077	0.988789	0.823529	0.00830915		Zavg_-1_pairs_seg5.ct	seg5_reactivity_lowest_98_percent_constrained.DBN	0.535004	0.454082	0.974803	1	0.0110236		Zavg_-1_pairs_seg6.ct	seg6_reactivity_lowest_98_percent_constrained.DBN	0.479373	0.392473	0.978114	1
				Zavg_-1_pairs_seg1.ct	seg1_reactivity_lowest_99_percent_constrained.DBN	0.521941	0.46134	0.98827	1	0.0117302		Zavg_-1_pairs_seg2.ct	seg2_reactivity_lowest_99_percent_constrained.DBN	0.553648	0.450216	0.98756	1	0.0114833		Zavg_-1_pairs_seg3.ct	seg3_reactivity_lowest_99_percent_constrained.DBN	0.5312	0.432749	0.988095	1	0.0109127		Zavg_-1_pairs_seg4.ct	seg4_reactivity_lowest_99_percent_constrained.DBN	0.542892	0.369231	0.993274	0.941176	0.00422052		Zavg_-1_pairs_seg5.ct	seg5_reactivity_lowest_99_percent_constrained.DBN	0.541919	0.454082	0.987402	1	0.0125984		Zavg_-1_pairs_seg6.ct	seg6_reactivity_lowest_99_percent_constrained.DBN	0.484323	0.392473	0.988215	1
				Zavg_-1_pairs_seg1.ct	seg1_reactivity_lowest_100_percent_constrained.DBN	0.528136	0.46134	1	1	0.0117302		Zavg_-1_pairs_seg2.ct	seg2_reactivity_lowest_100_percent_constrained.DBN	0.560622	0.450216	1	1	0.0124402		Zavg_-1_pairs_seg3.ct	seg3_reactivity_lowest_100_percent_constrained.DBN	0.5376	0.432749	1	1	0.0119048		Zavg_-1_pairs_seg4.ct	seg4_reactivity_lowest_100_percent_constrained.DBN	0.546569	0.392308	1	1	0.00672646		Zavg_-1_pairs_seg5.ct	seg5_reactivity_lowest_100_percent_constrained.DBN	0.548833	0.454082	1	1	0.0125984		Zavg_-1_pairs_seg6.ct	seg6_reactivity_lowest_100_percent_constrained.DBN	0.490099	0.392473	1	1
									sum=	0.711228							sum=	0.762169							sum=	0.743645							sum=	0.627473							sum=	0.774794							sum=
[truncated: 15 more columns]
